# Supplementary material for: Whole-genome resequencing reveals the origin of tea in Lincang
Source: Front Plant Sci. 2022 Sep 15;13:984422. doi: 10.3389/fpls.2022.984422 (PMC9520660; doi:10.3389/fpls.2022.984422)
Supplement: Supplementary file 1 [file Table_1.XLSX]

## Sheet: Supplementary Table 1
Supplementary Table 1 List of the tea accessionss used in this study.
Sample	area	place	Library	Raw Reads	Clean Reads	Raw Base(G)	Clean Base(G)	Effective Rate(%)	Error Rate(%)	Q20(%)	Q30(%)	GC Content(%)	Mapping on draft genome(%)	Sequencing depth
Z-10	Zhenkang	Yanzitou Village, Mengpeng Town, Zhenkang County	FDSW202336351-4r	19627289	19331142	5.89	5.8	98.49	0.03	97.06	91.84	39.53	99.09	1.72361
S-452	Yunxian	Anhe Village, Aihua Town, Yun County	FDSW202331213-1r	23105543	22670133	6.93	6.8	98.12	0.03	97.39	92.92	40.7	98.32	2.02088
YS-470	Yunxian	Shaoshan Village, Xingfu Town, Yun County	FDSW202331214-1r	25970594	25583801	7.79	7.68	98.51	0.03	96.86	91.47	39.7	99.16	2.27761
YS-471	Yunxian	Shaoshan Village, Xingfu Town, Yun County	FDSW202331215-1r	19441487	19165368	5.83	5.75	98.58	0.03	97.29	92.41	38.62	99.08	1.70874
YS-472	Yunxian	Shaoshan Village, Xingfu Town, Yun County	FDSW202331216-1r	20260629	19920418	6.08	5.98	98.32	0.03	96.88	91.73	39.36	98.56	1.77372
YS-473	Yunxian	Shaoshan Village, Xingfu Town, Yun County	FDSW202331217-1r	22774342	22349705	6.83	6.7	98.14	0.03	96.69	91.25	40.12	99.1	1.98945
YS-474	Yunxian	Shaoshan Village, Xingfu Town, Yun County	FDSW202331218-1r	22587982	22157394	6.78	6.65	98.09	0.03	96.57	91.11	40.86	99.12	1.97063
YS-475	Yunxian	Shaoshan Village, Xingfu Town, Yun County	FDSW202331219-1r	20919964	20570752	6.28	6.17	98.33	0.03	97.22	92.59	39.89	98.52	1.83146
YS-476	Yunxian	Shaoshan Village, Xingfu Town, Yun County	FDSW202331220-1r	21235878	20865014	6.37	6.26	98.25	0.03	96.65	91.27	39.45	99.02	1.85606
YS-477	Yunxian	Shaoshan Village, Xingfu Town, Yun County	FDSW202331221-1r	24353889	23854114	7.31	7.16	97.95	0.03	96.94	91.83	40.2	99.2	2.12501
YS-478	Yunxian	Shaoshan Village, Xingfu Town, Yun County	FDSW202331222-1r	21244617	20941757	6.37	6.28	98.57	0.03	97.39	92.84	40.13	98.74	1.86729
YS-479	Yunxian	Shaoshan Village, Xingfu Town, Yun County	FDSW202331223-1r	23568885	23145110	7.07	6.94	98.2	0.03	97.34	92.8	40.91	98.42	2.06214
YS-480	Yunxian	Shaoshan Village, Xingfu Town, Yun County	FDSW202331224-1r	23424139	23093864	7.03	6.93	98.59	0.03	97.36	92.76	39.94	98.93	2.05759
YS-481	Yunxian	Shaoshan Village, Xingfu Town, Yun County	FDSW202331225-1r	25009813	24562363	7.5	7.37	98.21	0.03	96.62	91.19	40.14	99.11	2.18508
Z-1	Zhenkang	Baobao Village, Mengpeng Town, Zhenkang County	FDSW202331226-1r	21559749	21196983	6.47	6.36	98.32	0.03	97.38	92.88	40.83	95	1.8899
Z-2	Zhenkang	Baobao Village, Mengpeng Town, Zhenkang County	FDSW202331227-1r	21179431	20880016	6.35	6.26	98.59	0.03	97.47	93.06	40.64	98.8	1.86138
Z-3	Zhenkang	Baobao Village, Mengpeng Town, Zhenkang County	FDSW202331228-1r	19615822	19280270	5.88	5.78	98.29	0.03	97.28	92.64	40.22	97.66	1.71785
Z-9	Zhenkang	Yanzitou Village, Mengpeng Town, Zhenkang County	FDSW202331229-1r	28589733	28130027	8.58	8.44	98.39	0.03	97.2	92.4	39.74	98.34	2.50671
Z-11	Zhenkang	Yanzitou Village, Mengpeng Town, Zhenkang County	FDSW202331231-1r	30845710	30268507	9.25	9.08	98.13	0.03	96.75	91.43	41.5	99.25	2.69743
Z-12	Zhenkang	Yanzitou Village, Mengpeng Town, Zhenkang County	FDSW202331232-1r	24484795	24033644	7.35	7.21	98.16	0.03	97.03	92.06	40.89	98.91	2.14101
Z-13	Zhenkang	Yanzitou Village, Mengpeng Town, Zhenkang County	FDSW202331233-1r	22167925	21777455	6.65	6.53	98.24	0.03	96.78	91.54	40.71	96.91	1.93789
Z-14	Zhenkang	Yanzitou Village, Mengpeng Town, Zhenkang County	FDSW202331234-1r	22683663	22253403	6.81	6.68	98.1	0.03	97.47	93.12	41.05	97.49	1.98333
Z-15	Zhenkang	Yanzitou Village, Mengpeng Town, Zhenkang County	FDSW202331235-1r	24687087	24342212	7.41	7.3	98.6	0.03	97.47	93	40.01	99.09	2.17123
Z-16	Zhenkang	Yanzitou Village, Mengpeng Town, Zhenkang County	FDSW202331236-1r	21992263	21558658	6.6	6.47	98.03	0.03	96.78	91.51	40.09	98.76	1.91915
Z-17	Zhenkang	Yanzitou Village, Mengpeng Town, Zhenkang County	FDSW202331237-1r	21916063	21587219	6.57	6.48	98.5	0.03	96.69	91.19	40.33	98.48	1.9239
Z-18	Zhenkang	Yanzitou Village, Mengpeng Town, Zhenkang County	FDSW202331238-1r	21808321	21387965	6.54	6.42	98.07	0.03	96.46	90.89	40.72	97.98	1.90112
Z-19	Zhenkang	Yanzitou Village, Mengpeng Town, Zhenkang County	FDSW202331239-1r	24584579	24271276	7.38	7.28	98.73	0.03	97.43	92.75	39.12	98.79	2.16486
Z-20	Zhenkang	Yanzitou Village, Mengpeng Town, Zhenkang County	FDSW202331240-1r	26813836	26451122	8.04	7.94	98.65	0.03	97.36	92.78	40.42	99.15	2.35812
Z-21	Zhenkang	Yanzitou Village, Mengpeng Town, Zhenkang County	FDSW202331241-1r	28421712	28030069	8.53	8.41	98.62	0.03	97.22	92.35	39.63	99.04	2.49906
Z-22	Zhenkang	Yanzitou Village, Mengpeng Town, Zhenkang County	FDSW202331242-1r	22695299	22313732	6.81	6.69	98.32	0.03	96.91	91.72	40.55	98.62	1.98746
Z-51	Zhenkang	Ma'an Village, Mangbing Towns, Zhenkang County (area 1)	FDSW202331243-1r	25600812	25187058	7.68	7.56	98.38	0.03	96.7	91.28	40.39	98.92	2.24184
Z-52	Zhenkang	Ma'an Village, Mangbing Towns, Zhenkang County (area 1)	FDSW202331244-1r	20363532	19967623	6.11	5.99	98.06	0.03	96.41	90.79	40.37	97.69	1.77464
Z-53	Zhenkang	Ma'an Village, Mangbing Towns, Zhenkang County (area 1)	FDSW202331245-1r	27410268	26816550	8.22	8.04	97.83	0.03	96.62	91.25	40.39	98.86	2.38533
Z-59	Zhenkang	Ma'an Village, Mangbing Towns, Zhenkang County (area 2)	FDSW202331246-1r	18729773	18350294	5.62	5.51	97.97	0.03	96.75	91.5	40.3	99.13	1.63279
Z-60	Zhenkang	Ma'an Village, Mangbing Towns, Zhenkang County (area 2)	FDSW202331247-1a	22862688	22372174	6.86	6.71	97.85	0.03	97.28	92.69	40.38	95.68	1.99026
Z-61	Zhenkang	Ma'an Village, Mangbing Towns, Zhenkang County (area 2)	FDSW202331248-1r	24944193	24557134	7.48	7.37	98.45	0.03	97.31	92.68	39.94	99	2.18912
Z-69	Zhenkang	Ma'an Village, Mangbing Towns, Zhenkang County (Area 3)	FDSW202331249-1r	21262890	20912877	6.38	6.27	98.35	0.03	96.82	91.59	39.92	99.04	1.86176
Z-70	Zhenkang	Ma'an Village, Mangbing Towns, Zhenkang County (Area 3)	FDSW202331250-1r	25665397	25294512	7.7	7.59	98.55	0.03	97.39	92.83	40.38	96.65	2.25536
Z-71	Zhenkang	Ma'an Village, Mangbing Towns, Zhenkang County (Area 3)	FDSW202331251-1r	20819986	20418504	6.25	6.13	98.07	0.03	95.77	89.36	40.45	99.04	1.81315
Z-77	Zhenkang	Ma'an Village, Mangbing Towns, Zhenkang County (Area No. 4)	FDSW202331252-1r	23597343	23154970	7.08	6.95	98.13	0.03	96.83	91.65	39.98	99.22	2.06118
Z-78	Zhenkang	Ma'an Village, Mangbing Towns, Zhenkang County (Area No. 4)	FDSW202331253-1r	21406115	21053857	6.42	6.32	98.35	0.03	96.83	91.45	39.8	99.3	1.87417
Z-79	Zhenkang	Ma'an Village, Mangbing Towns, Zhenkang County (Area No. 4)	FDSW202331254-1r	20815541	20430397	6.24	6.13	98.15	0.03	96.78	91.54	39.7	99.07	1.81839
Z-80	Zhenkang	Ma'an Village, Mangbing Towns, Zhenkang County (Area No. 4)	FDSW202331255-1r	26368258	25979817	7.91	7.79	98.53	0.03	96.78	91.31	39.4	99.14	2.31241
Z-81	Zhenkang	Ma'an Village, Mangbing Towns, Zhenkang County (Area No. 4)	FDSW202331256-1r	25713724	25217344	7.71	7.57	98.07	0.03	97.31	92.78	41.13	99.11	2.24681
Z-82	Zhenkang	Ma'an Village, Mangbing Towns, Zhenkang County (Area No. 4)	FDSW202331257-1r	25926795	25564237	7.78	7.67	98.6	0.03	97.41	92.76	40.17	98.03	2.28032
Z-83	Zhenkang	Ma'an Village, Mangbing Towns, Zhenkang County (Area No. 4)	FDSW202331258-1r	22401900	22047256	6.72	6.61	98.42	0.03	96.98	91.87	40.1	99.13	1.96417
Z-84	Zhenkang	Ma'an Village, Mangbing Towns, Zhenkang County (Area No. 4)	FDSW202331259-1r	23966561	23665935	7.19	7.1	98.75	0.03	96.57	91	39.62	99.08	2.10555
Z-85	Zhenkang	Ma'an Village, Mangbing Towns, Zhenkang County (Area No. 4)	FDSW202331260-1r	29232104	28792052	8.77	8.64	98.49	0.03	97.41	92.81	39.87	99.22	2.56808
Z-86	Zhenkang	Ma'an Village, Mangbing Towns, Zhenkang County (Area No. 4)	FDSW202331261-1r	23645083	23281354	7.09	6.98	98.46	0.03	97.47	93.03	39.95	99.09	2.07525
Z-108	Zhenkang	Daba Village, Fengwei Town, Zhenkang County	FDSW202331262-1r	22008565	21695308	6.6	6.51	98.58	0.03	97.42	92.85	39.81	99.06	1.93523
Z-109	Zhenkang	Daba Village, Fengwei Town, Zhenkang County	FDSW202331263-1r	21949464	21584990	6.58	6.48	98.34	0.03	97.16	92.43	40.45	98.81	1.92141
Z-110	Zhenkang	Daba Village, Fengwei Town, Zhenkang County	FDSW202331264-1r	22614753	22253503	6.78	6.68	98.4	0.03	96.91	91.69	40.41	98.73	1.98267
Z-111	Zhenkang	Daba Village, Fengwei Town, Zhenkang County	FDSW202331265-1r	23908366	23390205	7.17	7.02	97.83	0.03	96.94	91.86	40.2	99.32	2.08361
Z-112	Zhenkang	Daba Village, Fengwei Town, Zhenkang County	FDSW202331266-1r	26946652	26491441	8.08	7.95	98.31	0.03	97.39	92.87	39.98	99.2	2.3618
Z-113	Zhenkang	Daba Village, Fengwei Town, Zhenkang County	FDSW202331267-1r	18391589	17988906	5.52	5.4	97.81	0.03	96.41	90.79	40.7	99.23	1.59882
Z-114	Zhenkang	Daba Village, Fengwei Town, Zhenkang County	FDSW202331268-1r	21132114	20815510	6.34	6.24	98.5	0.03	97.71	93.56	40.42	98.96	1.85685
Z-115	Zhenkang	Daba Village, Fengwei Town, Zhenkang County	FDSW202331269-1r	25948601	25551163	7.78	7.67	98.47	0.03	97.45	92.96	40	99.28	2.2775
Z-116	Zhenkang	Daba Village, Fengwei Town, Zhenkang County	FDSW202331270-1r	26745135	26264646	8.02	7.88	98.2	0.03	96.46	90.85	40.38	99.18	2.33471
Z-117	Zhenkang	Daba Village, Fengwei Town, Zhenkang County	FDSW202331271-1r	33242932	32671096	9.97	9.8	98.28	0.03	97.62	93.38	40.56	99.23	2.91358
Z-118	Zhenkang	Daba Village, Fengwei Town, Zhenkang County	FDSW202331272-1r	28519828	28022444	8.56	8.41	98.26	0.03	96.69	91.31	40.68	99.33	2.49373
Z-119	Zhenkang	Daba Village, Fengwei Town, Zhenkang County	FDSW202331273-1r	20692941	20303157	6.21	6.09	98.12	0.03	96.51	90.91	41.47	99.19	1.80779
Z-143	Zhenkang	Meizishutian, Jianshan Village, Mengdui Towns, Zhenkang County	FDSW202331274-1r	30329298	29852553	9.1	8.96	98.43	0.03	97.32	92.66	39.89	99.12	2.66008
Z-144	Zhenkang	Meizishutian, Jianshan Village, Mengdui Towns, Zhenkang County	FDSW202331275-1r	27471113	26960001	8.24	8.09	98.14	0.03	97.3	92.67	40.31	99.12	2.40181
Z-145	Zhenkang	Meizishutian, Jianshan Village, Mengdui Towns, Zhenkang County	FDSW202331276-1r	23343432	22918061	7	6.88	98.18	0.03	96.53	90.91	40.12	99.04	2.04092
Z-146	Zhenkang	Meizishutian, Jianshan Village, Mengdui Towns, Zhenkang County	FDSW202331277-1r	19741728	19393671	5.92	5.82	98.24	0.03	96.39	90.65	39.62	99.05	1.72452
Z-147	Zhenkang	Meizishutian, Jianshan Village, Mengdui Towns, Zhenkang County	FDSW202331278-1r	20160052	19786457	6.05	5.94	98.15	0.03	95.87	89.26	40.38	99.04	1.76333
Z-148	Zhenkang	Meizishutian, Jianshan Village, Mengdui Towns, Zhenkang County	FDSW202331279-1r	22897936	22504873	6.87	6.75	98.28	0.03	97.28	92.64	40.98	98.83	2.00564
Z-149	Zhenkang	Meizishutian, Jianshan Village, Mengdui Towns, Zhenkang County	FDSW202331280-1r	23744746	23270109	7.12	6.98	98	0.03	96.71	91.38	39.87	98.55	2.07098
Z-150	Zhenkang	Meizishutian, Jianshan Village, Mengdui Towns, Zhenkang County	FDSW202331281-1r	21240799	20870161	6.37	6.26	98.26	0.03	96.93	91.81	40.16	99.03	1.85909
Z-168	Zhenkang	Luyintang Village, Muchang Towns, Zhenkang County	FDSW202331282-1r	23248107	22881121	6.97	6.86	98.42	0.03	97.65	93.44	40.42	97.92	2.04155
Z-169	Zhenkang	Luyintang Village, Muchang Towns, Zhenkang County	FDSW202331283-1r	23996139	23533253	7.2	7.06	98.07	0.03	97.21	92.56	40.61	96.98	2.0965
Z-170	Zhenkang	Luyintang Village, Muchang Towns, Zhenkang County	FDSW202331284-1r	23324015	22891308	7	6.87	98.14	0.03	97.37	92.91	40.87	97.12	2.04047
Z-171	Zhenkang	Luyintang Village, Muchang Towns, Zhenkang County	FDSW202331285-1r	20168937	19811182	6.05	5.94	98.23	0.03	97.21	92.5	40.68	98.28	1.76553
Z-172	Zhenkang	Luyintang Village, Muchang Towns, Zhenkang County	FDSW202331286-1r	22824779	22454819	6.85	6.74	98.38	0.03	97.43	93.01	40.84	98.21	2.00204
Z-173	Zhenkang	Luyintang Village, Muchang Towns, Zhenkang County	FDSW202331287-1r	22681784	22194115	6.8	6.66	97.85	0.03	96.53	90.96	40	99.01	1.97455
Z-187	Zhenkang	Shantouzhai 1, Wumu Village, Mangbing Towns, Zhenkang County	FDSW202331288-1r	23452149	22729289	7.04	6.82	96.92	0.03	96.43	90.89	41.56	99.13	2.01997
Z-188	Zhenkang	Shantouzhai 1, Wumu Village, Mangbing Towns, Zhenkang County	FDSW202331289-1r	20467680	20056345	6.14	6.02	97.99	0.03	96.52	91	39.97	98.95	1.78324
Z-189	Zhenkang	Shantouzhai 1, Wumu Village, Mangbing Towns, Zhenkang County	FDSW202331290-1r	20886910	20387068	6.27	6.12	97.61	0.03	96.78	91.5	40.7	98.91	1.8153
Z-190	Zhenkang	Shantouzhai 1, Wumu Village, Mangbing Towns, Zhenkang County	FDSW202331291-1r	29075406	28524662	8.72	8.56	98.11	0.03	96.44	90.81	41.22	99.23	2.53803
Z-191	Zhenkang	Shantouzhai 1, Wumu Village, Mangbing Towns, Zhenkang County	FDSW202331292-1r	21555175	21170837	6.47	6.35	98.22	0.03	97.35	92.83	39.67	99.23	1.88701
Z-192	Zhenkang	Shantouzhai 1, Wumu Village, Mangbing Towns, Zhenkang County	FDSW202331293-1r	22851191	22507350	6.86	6.75	98.5	0.03	97.59	93.27	40.28	99.11	2.00759
Z-193	Zhenkang	Shantouzhai 1, Wumu Village, Mangbing Towns, Zhenkang County	FDSW202331294-1r	21308839	20920212	6.39	6.28	98.18	0.03	96.5	90.97	39.55	99.06	1.85991
Z-194	Zhenkang	Shantouzhai 1, Wumu Village, Mangbing Towns, Zhenkang County	FDSW202331295-2r	22393713	22001004	6.72	6.6	98.25	0.03	97.28	92.42	40.8	98.46	1.9621
Z-195	Zhenkang	Shantouzhai 1, Wumu Village, Mangbing Towns, Zhenkang County	FDSW202331296-1r	24185295	23748269	7.26	7.12	98.19	0.03	96.65	91.25	39.58	99.19	2.11286
Z-196	Zhenkang	Shantouzhai 1, Wumu Village, Mangbing Towns, Zhenkang County	FDSW202331297-1r	19869727	19520973	5.96	5.86	98.24	0.03	97.35	92.78	40.84	98.62	1.74064
Z-218	Zhenkang	Dashanzhai 2 in Wumu Village, Mangbing Towns, Zhenkang County	FDSW202331298-1r	23716093	23284932	7.11	6.99	98.18	0.03	96.75	91.52	40.5	98.62	2.07167
Z-219	Zhenkang	Dashanzhai 3, Wumu Village, Mangbing Towns, Zhenkang County	FDSW202331299-1r	23697668	23223639	7.11	6.97	98	0.03	96.86	91.57	39.78	99.17	2.06688
Z-220	Zhenkang	Dashanzhai 4, Wumu Village, Mangbing Towns, Zhenkang County	FDSW202331300-1r	24757449	24313399	7.43	7.29	98.21	0.03	96.64	91.22	41.31	99.05	2.16531
Z-221	Zhenkang	5 Dashanzhai, Wumu Village, Mangbing Towns, Zhenkang County	FDSW202331301-1r	22299809	21714784	6.69	6.51	97.38	0.03	96.52	90.98	43.55	99.14	1.93185
Z-222	Zhenkang	6 Dashanzhai, Wumu Village, Mangbing Towns, Zhenkang County	FDSW202331302-1r	22639085	22234733	6.79	6.67	98.21	0.03	96.72	91.39	40.8	99.21	1.97871
Z-223	Zhenkang	7 Dashanzhai, Wumu Village, Mangbing Towns, Zhenkang County	FDSW202331303-1r	24619209	24150887	7.39	7.25	98.1	0.03	96.72	91.36	42.31	98.98	2.15219
Z-224	Zhenkang	8 Dashanzhai, Wumu Village, Mangbing Towns, Zhenkang County	FDSW202331304-1r	21793154	21338918	6.54	6.4	97.92	0.03	96.81	91.55	41.61	96.39	1.90004
Z-225	Zhenkang	Dashanzhai 9 of Wumu Village, Mangbing Towns, Zhenkang County	FDSW202331305-1r	22591606	22118597	6.78	6.64	97.91	0.03	96.93	91.87	41.34	98.02	1.96933
Z-226	Zhenkang	Dashanzhai 10, Wumu Village, Mangbing Towns, Zhenkang County	FDSW202331306-1r	24164036	23779493	7.25	7.13	98.41	0.03	97.53	93.14	39.75	99.16	2.12048
F-1	Fengqing	Area 1, Jinxiu Chawang Village, Xiaowan Town, Fengqing County	FDSW202331307-1r	24633239	24378688	7.39	7.31	98.97	0.03	97.56	93.08	39.86	96.97	2.17591
F-2	Fengqing	Area 1, Jinxiu Chawang Village, Xiaowan Town, Fengqing County	FDSW202331308-1r	22281984	22002882	6.68	6.6	98.75	0.03	97.59	93.3	40.09	98.7	1.96282
F-3	Fengqing	Area 1, Jinxiu Chawang Village, Xiaowan Town, Fengqing County	FDSW202331309-1r	21108077	20865687	6.33	6.26	98.85	0.03	97.11	92.04	40.56	96.52	1.86125
F-4	Fengqing	Area 1, Jinxiu Chawang Village, Xiaowan Town, Fengqing County	FDSW202331310-1r	29815839	29470153	8.94	8.84	98.84	0.03	97.53	93.12	40.38	98.31	2.62862
F-5	Fengqing	Area 1, Jinxiu Chawang Village, Xiaowan Town, Fengqing County	FDSW202331311-1r	23883127	23611373	7.16	7.08	98.86	0.03	97.25	92.39	39.45	98.58	2.10427
F-6	Fengqing	Area 1, Jinxiu Chawang Village, Xiaowan Town, Fengqing County	FDSW202331312-1r	23803966	23527486	7.14	7.06	98.84	0.03	97.45	92.95	40.05	98.76	2.09817
S-661	Shuangjiang	Nanbo Natural Village, Iceland, Mengku Town, Shuangjiang County	FDSW202331352-1r	20652748	20247828	6.2	6.07	98.04	0.03	97.34	92.86	40.89	98.27	1.80463
S-662	Shuangjiang	Nanbo Natural Village, Iceland, Mengku Town, Shuangjiang County	FDSW202331353-1r	23762934	23348602	7.13	7	98.26	0.03	97.26	92.47	40.91	99.13	2.08013
S-663	Shuangjiang	Nanbo Natural Village, Iceland, Mengku Town, Shuangjiang County	FDSW202331354-1r	23864193	23332749	7.16	7	97.77	0.03	96.39	90.72	40.84	98.66	2.07403
S-664	Shuangjiang	Nanbo Natural Village, Iceland, Mengku Town, Shuangjiang County	FDSW202331355-1r	26337426	25713128	7.9	7.71	97.63	0.03	96.41	90.85	40.39	98.73	2.28416
S-674	Shuangjiang	Iceland Laozhai, Mengku Town, Shuangjiang County	FDSW202331356-1r	22321078	21855799	6.7	6.56	97.92	0.03	96.72	91.47	40.15	99.28	1.94468
S-675	Shuangjiang	Iceland Laozhai, Mengku Town, Shuangjiang County	FDSW202331357-1r	24746621	24387529	7.42	7.32	98.55	0.03	97.41	92.92	39.71	99.13	2.17324
S-676	Shuangjiang	Iceland Laozhai, Mengku Town, Shuangjiang County	FDSW202331358-1r	21521256	21220097	6.46	6.37	98.6	0.03	97.28	92.6	39.44	99.09	1.89035
S-677	Shuangjiang	Iceland Laozhai, Mengku Town, Shuangjiang County	FDSW202331359-1r	24691305	24207206	7.41	7.26	98.04	0.03	96.69	91.34	40.76	99.26	2.09299
S-685	Shuangjiang	Liangzi Village 1, Mengku Town, Shuangjiang County	FDSW202331360-1r	17814642	17414365	5.34	5.22	97.75	0.03	97.25	92.57	41.09	99.19	1.55113
S-686	Shuangjiang	Liangzi Village 1, Mengku Town, Shuangjiang County	FDSW202331361-1r	23448866	23021976	7.03	6.91	98.18	0.03	96.84	91.61	39.8	99.22	2.04984
S-687	Shuangjiang	Liangzi Village 1, Mengku Town, Shuangjiang County	FDSW202331362-1r	24240844	23729005	7.27	7.12	97.89	0.03	96.8	91.53	40.27	99.27	2.11292
S-688	Shuangjiang	Liangzi Village 1, Mengku Town, Shuangjiang County	FDSW202331363-1r	24868624	24480474	7.46	7.34	98.44	0.03	97.61	93.32	39.45	99.31	2.18355
S-689	Shuangjiang	Liangzi Village 1, Mengku Town, Shuangjiang County	FDSW202331364-1r	22372521	21921177	6.71	6.58	97.98	0.03	96.42	90.68	40.07	99.23	1.95031
S-690	Shuangjiang	Liangzi Village 1, Mengku Town, Shuangjiang County	FDSW202331365-1r	20458756	20074893	6.14	6.02	98.12	0.03	96.53	91.02	39.79	99.19	1.78529
S-702	Shuangjiang	Liangzi Village, Mengku Town, Shuangjiang County 2	FDSW202331366-1r	26175606	25847614	7.85	7.75	98.75	0.03	97.61	93.25	39.72	98.47	2.30567
S-703	Shuangjiang	Liangzi Village, Mengku Town, Shuangjiang County 2	FDSW202331367-1r	23834754	23371342	7.15	7.01	98.06	0.03	97.09	91.96	39.48	97.94	2.08218
S-704	Shuangjiang	Liangzi Village, Mengku Town, Shuangjiang County 2	FDSW202331368-2r	23201972	22726295	6.96	6.82	97.95	0.03	97.17	92.25	40.73	98.92	2.02564
S-712	Shuangjiang	Ancient Rattans of Ba Nuo, Mengku Town, Shuangjiang County 1	FDSW202331369-1r	23390264	23040993	7.02	6.91	98.51	0.03	96.96	91.69	39.55	99.06	2.05215
S-713	Shuangjiang	Ancient Rattans of Ba Nuo, Mengku Town, Shuangjiang County 1	FDSW202331370-1r	23954386	23556580	7.19	7.07	98.34	0.03	96.61	91.11	41.29	99.16	2.09767
S-714	Shuangjiang	Ancient Rattans of Ba Nuo, Mengku Town, Shuangjiang County 1	FDSW202331371-1r	23330370	22928524	7	6.88	98.28	0.03	96.92	91.58	39.42	99.07	2.04135
S-715	Shuangjiang	Ancient Rattans of Ba Nuo, Mengku Town, Shuangjiang County 1	FDSW202331372-1r	20250148	19914423	6.08	5.97	98.34	0.03	96.78	91.51	39.94	99.05	1.77232
S-716	Shuangjiang	Ancient Rattans of Ba Nuo, Mengku Town, Shuangjiang County 1	FDSW202331373-1r	22680116	22439394	6.8	6.73	98.94	0.03	97.49	92.98	38.59	99.16	2.00142
S-717	Shuangjiang	Ancient Rattans of Ba Nuo, Mengku Town, Shuangjiang County 1	FDSW202331374-1r	23566270	23185748	7.07	6.96	98.39	0.03	97.43	92.96	38.59	99.14	2.06662
S-718	Shuangjiang	Ancient Rattans of Ba Nuo, Mengku Town, Shuangjiang County 1	FDSW202331375-1r	22699214	22389471	6.81	6.72	98.64	0.03	96.61	91.13	40	98.96	1.99182
S-719	Shuangjiang	Ancient Rattans of Ba Nuo 1 in Mengku Town, Shuangjiang County	FDSW202331376-1r	19309506	18972437	5.79	5.69	98.25	0.03	96.81	91.56	39.56	99.05	1.6888
S-737	Shuangjiang	Ancient Rattans of Damuo Trees, Mengku Town, Shuangjiang County 2	FDSW202331377-1r	20772876	20455275	6.23	6.14	98.47	0.03	97.19	92.28	39.23	99.34	1.82392
S-738	Shuangjiang	Ancient Rattans of Damuo Trees, Mengku Town, Shuangjiang County 2	FDSW202331378-1r	25650462	25268920	7.7	7.58	98.51	0.03	97.5	93.03	38.47	99.4	2.25313
S-739	Shuangjiang	Ancient Rattans of Damuo Trees, Mengku Town, Shuangjiang County 2	FDSW202331379-1r	23118955	22747082	6.94	6.82	98.39	0.03	97.34	92.62	38.73	99.25	2.02693
S-740	Shuangjiang	Ancient Rattans of Damuo Trees, Mengku Town, Shuangjiang County 2	FDSW202331380-1a	24200981	23614159	7.26	7.08	97.58	0.03	96.81	91.48	39.33	99.2	2.10178
S-741	Shuangjiang	Ancient Rattans of Damuo Trees, Mengku Town, Shuangjiang County 2	FDSW202331381-1r	20938261	20547523	6.28	6.16	98.13	0.03	96.81	91.58	39.53	99.33	1.82955
S-742	Shuangjiang	Ancient Rattans of Damuo Trees, Mengku Town, Shuangjiang County 2	FDSW202331382-1r	25384043	24766363	7.62	7.43	97.57	0.03	96.44	90.81	40.08	99.24	2.20258
S-743	Shuangjiang	Ancient Rattans of Damuo Trees, Mengku Town, Shuangjiang County 2	FDSW202331383-1r	26353697	25904284	7.91	7.77	98.29	0.03	97.38	92.88	39.8	99.38	2.30836
S-757	Shuangjiang	Nuowuzhai Ancient Tea Garden, Iceland Village, Mengku Town, Shuangjiang County	FDSW202331384-1r	26594889	26106929	7.98	7.83	98.17	0.03	97.06	92.17	39.77	99.06	2.32299
S-758	Shuangjiang	Nuowuzhai Ancient Tea Garden, Iceland Village, Mengku Town, Shuangjiang County	FDSW202331385-1r	19261002	18871997	5.78	5.66	97.98	0.03	96.68	91.36	39.7	98.94	1.67908
S-759	Shuangjiang	Nuowuzhai Ancient Tea Garden, Iceland Village, Mengku Town, Shuangjiang County	FDSW202331386-1r	22102354	21735746	6.63	6.52	98.34	0.03	97.36	92.82	39.59	99.16	1.93618
S-760	Shuangjiang	Nuowuzhai Ancient Tea Garden, Iceland Village, Mengku Town, Shuangjiang County	FDSW202331387-1r	25556877	25131564	7.67	7.54	98.34	0.03	97.31	92.69	40.66	99.19	2.23835
S-761	Shuangjiang	Nuowuzhai Ancient Tea Garden, Iceland Village, Mengku Town, Shuangjiang County	FDSW202331388-1r	23980880	23582825	7.19	7.07	98.34	0.03	96.94	91.77	40.33	97.08	2.1004
S-773	Shuangjiang	Baka Village, Iceland Village, Mengku Town, Shuangjiang County	FDSW202331389-1r	26299962	25853388	7.89	7.76	98.3	0.03	97.48	93.06	40.25	98.95	2.30462
S-774	Shuangjiang	Baka Village, Iceland Village, Mengku Town, Shuangjiang County	FDSW202331390-1r	23985023	23564321	7.2	7.07	98.25	0.03	97.18	92.18	39.51	99.07	2.10013
S-775	Shuangjiang	Baka Village, Iceland Village, Mengku Town, Shuangjiang County	FDSW202331391-1r	20480418	20046490	6.14	6.01	97.88	0.03	96.63	91.17	40.23	98.83	1.78419
S-776	Shuangjiang	Baka Village, Iceland Village, Mengku Town, Shuangjiang County	FDSW202331392-1r	18433351	18004940	5.53	5.4	97.68	0.03	97.27	92.56	41.04	98.88	1.6039
S-777	Shuangjiang	Baka Village, Iceland Village, Mengku Town, Shuangjiang County	FDSW202331393-1r	25974926	25573820	7.79	7.67	98.46	0.03	97.61	93.3	39.86	99.17	2.28104
S-778	Shuangjiang	Baka Village, Iceland Village, Mengku Town, Shuangjiang County	FDSW202331394-1r	23970465	23593927	7.19	7.08	98.43	0.03	97.62	93.32	39.7	99.21	2.10486
S-779	Shuangjiang	Baka Village, Iceland Village, Mengku Town, Shuangjiang County	FDSW202331395-1r	24654517	24202623	7.4	7.26	98.17	0.03	97.31	92.5	39.95	98.59	2.15727
S-780	Shuangjiang	Baka Village, Iceland Village, Mengku Town, Shuangjiang County	FDSW202331396-1r	25171303	24630479	7.55	7.39	97.85	0.03	96.46	90.87	41.27	95.53	2.18988
S-781	Shuangjiang	Baka Village, Iceland Village, Mengku Town, Shuangjiang County	FDSW202331397-1r	21416489	20896370	6.42	6.27	97.57	0.03	96.65	91.34	40.09	99.21	1.85822
S-782	Shuangjiang	Baka Village, Iceland Village, Mengku Town, Shuangjiang County	FDSW202331398-1r	19189452	18877359	5.76	5.66	98.37	0.03	96.78	91.48	39.52	98.56	1.68041
S-783	Shuangjiang	Baka Village, Iceland Village, Mengku Town, Shuangjiang County	FDSW202331399-1r	25593056	25234236	7.68	7.57	98.6	0.03	97.47	92.89	39.91	98.71	2.252
S-807	Shuangjiang	Bawai Village, Iceland Village, Mengku Town, Shuangjiang County	FDSW202331400-1r	24026010	23562761	7.21	7.07	98.07	0.03	96.78	91.52	40.28	99.18	2.09778
S-808	Shuangjiang	Bawai Village, Iceland Village, Mengku Town, Shuangjiang County	FDSW202331401-1r	19728992	19395604	5.92	5.82	98.31	0.03	97.07	91.97	41.14	99.21	1.72884
S-809	Shuangjiang	Bawai Village, Iceland Village, Mengku Town, Shuangjiang County	FDSW202331402-1r	27471901	26795037	8.24	8.04	97.54	0.03	96.49	90.92	41.11	99.32	2.38287
S-810	Shuangjiang	Bawai Village, Iceland Village, Mengku Town, Shuangjiang County	FDSW202331403-1r	19577629	19205044	5.87	5.76	98.1	0.03	96.48	90.84	39.75	99.23	1.7095
S-811	Shuangjiang	Bawai Village, Iceland Village, Mengku Town, Shuangjiang County	FDSW202331404-1r	23329082	22803698	7	6.84	97.75	0.03	97.13	92.21	40.23	99.36	2.03119
S-812	Shuangjiang	Bawai Village, Iceland Village, Mengku Town, Shuangjiang County	FDSW202331405-1r	20955609	20590687	6.29	6.18	98.26	0.03	96.87	91.72	40.27	99.11	1.83297
S-813	Shuangjiang	Bawai Village, Iceland Village, Mengku Town, Shuangjiang County	FDSW202331406-1r	23796005	23336641	7.14	7	98.07	0.03	96.56	91.11	40.15	99.2	2.07477
S-827	Shuangjiang	Banggai Village, Mengku Town, Shuangjiang County	FDSW202331407-1r	21170629	20671303	6.35	6.2	97.64	0.03	96.22	90.43	40.47	99.39	1.83632
S-828	Shuangjiang	Banggai Village, Mengku Town, Shuangjiang County	FDSW202331408-1r	27193432	26770683	8.16	8.03	98.45	0.03	97.64	93.38	39.9	99.24	2.38823
S-829	Shuangjiang	Banggai Village, Mengku Town, Shuangjiang County	FDSW202331409-1r	28324348	27935880	8.5	8.38	98.63	0.03	97.61	93.27	39.66	94.83	2.49241
S-830	Shuangjiang	Banggai Village, Mengku Town, Shuangjiang County	FDSW202331410-1r	24827644	24316953	7.45	7.3	97.94	0.03	97.45	93	41.42	97.23	2.16769
S-831	Shuangjiang	Banggai Village, Mengku Town, Shuangjiang County	FDSW202331411-1r	23838581	23011190	7.15	6.9	96.53	0.03	96.93	91.9	41.03	99.41	2.04714
S-832	Shuangjiang	Banggai Village, Mengku Town, Shuangjiang County	FDSW202331412-1r	25621722	24747837	7.69	7.42	96.59	0.03	96.33	90.76	42.01	99.54	2.20206
S-833	Shuangjiang	Banggai Village, Mengku Town, Shuangjiang County	FDSW202331413-1r	23759988	23295632	7.13	6.99	98.05	0.03	96.81	91.6	41.03	96.19	2.07351
S-847	Shuangjiang	Old Tree Tea, No. 1 Daxue Mountain, Mengku, Shuangjiang County	FDSW202331414-1r	24750349	24395227	7.43	7.32	98.57	0.03	97.41	92.91	39.45	99.29	2.17484
S-848	Shuangjiang	Sanjia Village, Dagong Lane Village Committee, Mengku Town, Shuangjiang County	FDSW202331415-1r	28215880	27673413	8.46	8.3	98.08	0.03	97.16	92.37	40.17	99.32	2.46353
S-849	Shuangjiang	Sanjia Village, Dagong Lane Village Committee, Mengku Town, Shuangjiang County	FDSW202331416-1r	24220041	23687377	7.27	7.11	97.8	0.03	97.13	92.25	40.88	99.36	2.10908
S-850	Shuangjiang	Sanjia Village, Dagong Lane Village Committee, Mengku Town, Shuangjiang County	FDSW202331417-1r	25427481	24835055	7.63	7.45	97.67	0.03	96.97	92.05	40.38	99.32	2.20902
S-853	Shuangjiang	Wujia Village, Dagong Lane Village Committee, Mengku Town, Shuangjiang County	FDSW202331418-1r	22898547	22309198	6.87	6.69	97.43	0.03	96.34	90.63	40.39	99.12	1.98237
S-854	Shuangjiang	Wujia Village, Dagong Lane Village Committee, Mengku Town, Shuangjiang County	FDSW202331419-1r	22062188	21293081	6.62	6.39	96.51	0.03	96.31	90.74	40.41	99.05	1.89097
S-855	Shuangjiang	Wujia Village, Dagong Lane Village Committee, Mengku Town, Shuangjiang County	FDSW202331420-1r	26431212	25945384	7.93	7.78	98.16	0.03	97.28	92.68	40.3	99.24	2.31011
L-68	Linxiang	Xigui Ancient Tea Garden, Bangdong Towns, Linxiang District	FDSW202331421-1r	25609346	25220078	7.68	7.57	98.48	0.03	97.28	92.44	40.02	99.17	2.24793
L-69	Linxiang	Xigui Ancient Tea Garden, Bangdong Towns, Linxiang District	FDSW202331422-1r	23247926	22778266	6.97	6.83	97.98	0.03	96.53	91	39.86	98.99	2.02562
L-70	Linxiang	Xigui Ancient Tea Garden, Bangdong Towns, Linxiang District	FDSW202331423-1r	23075399	22671701	6.92	6.8	98.25	0.03	97.27	92.5	39.66	98.99	2.01985
L-71	Linxiang	Xigui Ancient Tea Garden, Bangdong Towns, Linxiang District	FDSW202331424-1r	22842938	22434583	6.85	6.73	98.21	0.03	97.3	92.51	39.84	99.01	1.99963
L-72	Linxiang	Xigui Ancient Tea Garden, Bangdong Towns, Linxiang District	FDSW202331425-1r	22123317	21688495	6.64	6.51	98.03	0.03	96.45	90.87	39.98	98.55	1.92806
L-73	Linxiang	Xigui Ancient Tea Garden, Bangdong Towns, Linxiang District	FDSW202331426-1r	20193988	19937109	6.06	5.98	98.73	0.03	97.42	92.77	39.92	98.94	1.77772
L-74	Linxiang	Xigui Ancient Tea Garden, Bangdong Towns, Linxiang District	FDSW202331427-1r	20580555	20155196	6.17	6.05	97.93	0.03	96.7	91.4	41.13	98.99	1.79295
L-75	Linxiang	Xigui Ancient Tea Garden, Bangdong Towns, Linxiang District	FDSW202331428-1r	20558671	20124045	6.17	6.04	97.89	0.03	96.94	91.74	40.47	98.78	1.7912
L-76	Linxiang	Xigui Ancient Tea Garden, Bangdong Towns, Linxiang District	FDSW202331429-1r	23362330	22947264	7.01	6.88	98.22	0.03	96.62	91.13	40.03	98.94	2.04194
L-77	Linxiang	Xigui Ancient Tea Garden, Bangdong Towns, Linxiang District	FDSW202331430-1r	23350718	22877120	7.01	6.86	97.97	0.03	97.04	92.02	41.69	98.36	2.03667
L-78	Linxiang	Xigui Ancient Tea Garden, Bangdong Towns, Linxiang District	FDSW202331431-1r	23970465	23558720	7.19	7.07	98.28	0.03	96.79	91.52	39.6	98.96	2.09678
L-79	Linxiang	Xigui Ancient Tea Garden, Bangdong Towns, Linxiang District	FDSW202331432-1r	21758145	21296774	6.53	6.39	97.88	0.03	96.44	90.85	40.31	99.03	1.89323
L-80	Linxiang	Xigui Ancient Tea Garden, Bangdong Towns, Linxiang District	FDSW202331433-1r	20666747	20177973	6.2	6.05	97.63	0.03	96.54	91.08	40.42	98.63	1.79426
L-81	Linxiang	Xigui Ancient Tea Garden, Bangdong Towns, Linxiang District	FDSW202331434-1r	23140470	22696536	6.94	6.81	98.08	0.03	97.18	92.19	39.97	98.95	2.02293
L-82	Linxiang	Xigui Ancient Tea Garden, Bangdong Towns, Linxiang District	FDSW202331435-1r	19372330	19036661	5.81	5.71	98.27	0.03	96.77	91.5	40.88	99.08	1.69426
L-83	Linxiang	Xigui Ancient Tea Garden, Bangdong Towns, Linxiang District	FDSW202331436-1r	22774354	22320842	6.83	6.7	98.01	0.03	97.28	92.56	41.3	98.89	1.98821
L-84	Linxiang	Xigui Ancient Tea Garden, Bangdong Towns, Linxiang District	FDSW202331437-1r	24550834	24132766	7.37	7.24	98.3	0.03	96.83	91.62	39.55	98.64	2.14857
L-85	Linxiang	Xigui Ancient Tea Garden, Bangdong Towns, Linxiang District	FDSW202331438-1r	24385350	23879817	7.32	7.16	97.93	0.03	96.5	90.88	40.09	97.97	2.12476
L-86	Linxiang	Xigui Ancient Tea Garden, Bangdong Towns, Linxiang District	FDSW202331439-1r	20426287	20057569	6.13	6.02	98.19	0.03	96.49	90.9	39.8	98.46	1.78422
L-87	Linxiang	Xigui Ancient Tea Garden, Bangdong Towns, Linxiang District	FDSW202331440-1r	27093166	26702122	8.13	8.01	98.56	0.03	97.5	93.12	40.39	97.55	2.38063
L-88	Linxiang	Xigui Ancient Tea Garden, Bangdong Towns, Linxiang District	FDSW202331441-1r	20776177	20405332	6.23	6.12	98.22	0.03	96.69	91.3	39.59	98.95	1.81656
L-89	Linxiang	Xigui Ancient Tea Garden, Bangdong Towns, Linxiang District	FDSW202331442-1r	30448649	29750000	9.13	8.93	97.71	0.03	96.61	91.25	40.16	98.85	2.64618
L-90	Linxiang	Xigui Ancient Tea Garden, Bangdong Towns, Linxiang District	FDSW202331443-1r	24189509	23768562	7.26	7.13	98.26	0.03	96.69	91.31	40.23	99.19	2.1148
L-91	Linxiang	Xigui Ancient Tea Garden, Bangdong Towns, Linxiang District	FDSW202331444-1r	20648975	20264112	6.19	6.08	98.14	0.03	96.28	90.4	39.93	98.73	1.80252
L-92	Linxiang	Xigui Ancient Tea Garden, Bangdong Towns, Linxiang District	FDSW202331445-1r	20376089	19960228	6.11	5.99	97.96	0.03	96.39	90.64	39.75	98.71	1.77505
L-93	Linxiang	Xigui Ancient Tea Garden, Bangdong Towns, Linxiang District	FDSW202331446-1r	17825653	17463720	5.35	5.24	97.97	0.03	96.77	91.44	40.07	98.81	1.55528
L-94	Linxiang	Xigui Ancient Tea Garden, Bangdong Towns, Linxiang District	FDSW202331447-1r	23453233	23075635	7.04	6.92	98.39	0.03	97.37	92.72	40.26	99.02	2.05694
L-95	Linxiang	Xigui Ancient Tea Garden, Bangdong Towns, Linxiang District	FDSW202331448-1r	25974363	25471415	7.79	7.64	98.06	0.03	97.03	92.03	40.97	98.8	2.26826
L-96	Linxiang	Xigui Ancient Tea Garden, Bangdong Towns, Linxiang District	FDSW202331449-1r	25197423	24697524	7.56	7.41	98.02	0.03	96.69	91.35	40.46	98.47	2.19796
L-97	Linxiang	Xigui Ancient Tea Garden, Bangdong Towns, Linxiang District	FDSW202331450-1r	23573958	23202753	7.07	6.96	98.43	0.03	96.76	91.38	40.31	98.46	2.06663
L-98	Linxiang	Xigui Ancient Tea Garden, Bangdong Towns, Linxiang District	FDSW202331451-1r	20335260	20041927	6.1	6.01	98.56	0.03	97	91.91	39.38	99.17	1.78603
L-99	Linxiang	Xigui Ancient Tea Garden, Bangdong Towns, Linxiang District	FDSW202331452-1r	26232625	25691638	7.87	7.71	97.94	0.03	96.66	91.22	40.17	99.05	2.28736
L-100	Linxiang	Xigui Ancient Tea Garden, Bangdong Towns, Linxiang District	FDSW202331453-1r	20603332	20232004	6.18	6.07	98.2	0.03	97.31	92.7	40.35	99.24	1.80242
L-101	Linxiang	Nahan Ancient Tea Garden, Bangdong Towns, Linxiang District	FDSW202331454-1r	19581975	19273642	5.87	5.78	98.43	0.03	97.21	92.31	40.49	98.88	1.71736
L-102	Linxiang	Nahan Ancient Tea Garden, Bangdong Towns, Linxiang District	FDSW202331455-1r	20710805	20296642	6.21	6.09	98	0.03	96.83	91.64	40.36	99.13	1.80729
L-103	Linxiang	Nahan Ancient Tea Garden, Bangdong Towns, Linxiang District	FDSW202331456-1r	25315462	24978461	7.59	7.49	98.67	0.03	97.47	93.02	39.53	99.24	2.22699
L-104	Linxiang	Nahan Ancient Tea Garden, Bangdong Towns, Linxiang District	FDSW202331457-1r	25039298	24597037	7.51	7.38	98.23	0.03	96.7	91.31	39.76	99.1	2.18979
L-105	Linxiang	Nahan Ancient Tea Garden, Bangdong Towns, Linxiang District	FDSW202331458-1r	18500691	18184643	5.55	5.46	98.29	0.03	97.34	92.65	40.36	96.78	1.62067
L-106	Linxiang	Nahan Ancient Tea Garden, Bangdong Towns, Linxiang District	FDSW202331459-1r	21608347	21307911	6.48	6.39	98.61	0.03	97.19	92.32	39.2	99.21	1.89926
L-107	Linxiang	Nahan Ancient Tea Garden, Bangdong Towns, Linxiang District	FDSW202331460-1r	28892722	28564772	8.67	8.57	98.86	0.03	97.71	93.53	38.78	99.09	2.549
L-108	Linxiang	Nahan Ancient Tea Garden, Bangdong Towns, Linxiang District	FDSW202331461-1r	23192173	22894657	6.96	6.87	98.72	0.03	97.42	92.91	38.66	99.06	2.04083
L-109	Linxiang	Nahan Ancient Tea Garden, Bangdong Towns, Linxiang District	FDSW202331462-1r	27604309	27052861	8.28	8.12	98	0.03	96.63	91.18	40.05	98.95	2.40785
L-110	Linxiang	Nahan Ancient Tea Garden, Bangdong Towns, Linxiang District	FDSW202331463-1r	24034284	23579123	7.21	7.07	98.11	0.03	96.35	90.54	39.77	99.14	2.09703
L-111	Linxiang	Nahan Ancient Tea Garden, Bangdong Towns, Linxiang District	FDSW202331464-1r	20209893	19850821	6.06	5.96	98.22	0.03	97.1	92.03	40.88	99.19	1.76934
L-112	Linxiang	Nahan Ancient Tea Garden, Bangdong Towns, Linxiang District	FDSW202331465-1r	23346903	22868196	7	6.86	97.95	0.03	96.62	91.22	40.32	99.15	2.03433
L-113	Linxiang	Nahan Ancient Tea Garden, Bangdong Towns, Linxiang District	FDSW202331466-1r	22428283	22013091	6.73	6.6	98.15	0.03	97.62	93.34	40.59	98.86	1.9635
L-114	Linxiang	Nahan Ancient Tea Garden, Bangdong Towns, Linxiang District	FDSW202331467-1r	23143536	22786491	6.94	6.84	98.46	0.03	96.64	91.21	38.94	98.92	2.02801
L-115	Linxiang	Nahan Ancient Tea Garden, Bangdong Towns, Linxiang District	FDSW202331468-1r	19807358	19519064	5.94	5.86	98.54	0.03	97.39	92.8	39.97	98.87	1.73981
L-116	Linxiang	Nahan Ancient Tea Garden, Bangdong Towns, Linxiang District	FDSW202331469-1r	17523170	17238855	5.26	5.17	98.38	0.03	96.55	91.03	39.41	99.16	1.5335
L-117	Linxiang	Nahan Ancient Tea Garden, Bangdong Towns, Linxiang District	FDSW202331470-1r	17015089	16746948	5.1	5.02	98.42	0.03	97.25	92.41	40.45	99.15	1.49215
L-322	Linxiang	Bingsai Ancient Tea Garden 1	FDSW202331471-1r	24755255	24399187	7.43	7.32	98.56	0.03	96.97	91.72	40.12	99.12	2.17258
L-323	Linxiang	Bingsai Ancient Tea Garden 1	FDSW202331472-1r	19405855	19126582	5.82	5.74	98.56	0.03	97.38	92.79	38.98	99.25	1.70466
L-324	Linxiang	Bingsai Ancient Tea Garden 1	FDSW202331313-1r	22522795	22178034	6.76	6.65	98.47	0.03	96.94	91.69	39.5	99.11	1.97484
L-325	Linxiang	Bingsai Ancient Tea Garden 1	FDSW202331314-1r	23262053	22889168	6.98	6.87	98.4	0.03	96.84	91.42	39.9	99.12	2.03834
L-326	Linxiang	Bingsai Ancient Tea Garden 1	FDSW202331315-1r	26038159	25680992	7.81	7.7	98.63	0.03	97.59	93.22	39.22	99.23	2.2912
L-327	Linxiang	Bingsai Ancient Tea Garden 1	FDSW202331316-1r	23083954	22519249	6.93	6.76	97.55	0.03	97.22	92.69	41.29	99.24	2.00491
L-401	Linxiang	Xiaonanben Ancient Tea Garden 1	FDSW202331317-1r	21186063	20800736	6.36	6.24	98.18	0.03	96.76	91.49	40.77	98.97	1.85126
L-402	Linxiang	Xiaonanben Ancient Tea Garden 1	FDSW202331318-1r	22954391	22559797	6.89	6.77	98.28	0.03	96.81	91.48	40.06	99.08	2.0094
L-403	Linxiang	Xiaonanben Ancient Tea Garden 1	FDSW202331319-1r	20921161	20535578	6.28	6.16	98.16	0.03	96.66	91.28	40.05	98.86	1.82717
L-404	Linxiang	Xiaonanben Ancient Tea Garden 1	FDSW202331320-1r	22285352	21848077	6.69	6.55	98.04	0.03	96.59	91.2	40	99.1	1.94269
L-405	Linxiang	Xiaonanben Ancient Tea Garden 1	FDSW202331321-1r	23802177	23358393	7.14	7.01	98.14	0.03	96.36	90.62	40.03	99.08	2.07624
L-406	Linxiang	Xiaonanben Ancient Tea Garden 1	FDSW202331322-1r	21923733	21547064	6.58	6.46	98.28	0.03	96.81	91.59	39.95	99.09	1.91766
L-407	Linxiang	Xiaonanben Ancient Tea Garden 1	FDSW202331323-1r	26001987	25632270	7.8	7.69	98.58	0.03	96.94	91.75	39.84	99.21	2.28406
L-471	Linxiang	Zhongzhai Ancient Tea Garden 2	FDSW202331324-1r	28639098	28173854	8.59	8.45	98.38	0.03	97	91.94	40.67	99.22	2.50959
L-472	Linxiang	Zhongzhai Ancient Tea Garden 2	FDSW202331325-1r	19670666	19410061	5.9	5.82	98.68	0.03	96.68	91.25	39.38	98.75	1.72742
L-473	Linxiang	Zhongzhai Ancient Tea Garden 2	FDSW202331326-1r	25312179	24901197	7.59	7.47	98.38	0.03	96.84	91.66	39.8	99.13	2.2168
L-474	Linxiang	Zhongzhai Ancient Tea Garden 2	FDSW202331327-1r	21686052	21349327	6.51	6.4	98.45	0.03	97.28	92.61	39.73	99.19	1.90136
L-475	Linxiang	Zhongzhai Ancient Tea Garden 2	FDSW202331328-1r	23175870	22841422	6.95	6.85	98.56	0.03	97.25	92.55	39.5	99.27	2.03456
L-476	Linxiang	Zhongzhai Ancient Tea Garden 2	FDSW202331329-1r	28302540	27919871	8.49	8.38	98.65	0.03	97.35	92.74	39.01	99.08	2.48811
L-477	Linxiang	Zhongzhai Ancient Tea Garden 2	FDSW202331330-1r	31888089	31426104	9.57	9.43	98.55	0.03	97.64	93.39	40.04	99.18	2.80334
L-491	Linxiang	South America Nanhua Ancient Tea Garden 1	FDSW202331331-1r	23159588	22753078	6.95	6.83	98.24	0.03	96.79	91.53	39.42	98.84	2.02526
L-492	Linxiang	South America Nanhua Ancient Tea Garden 1	FDSW202331332-1r	26587012	26069985	7.98	7.82	98.06	0.03	96.59	90.99	40.05	99.15	2.3214
L-493	Linxiang	South America Nanhua Ancient Tea Garden 1	FDSW202331333-1r	25119085	24769869	7.54	7.43	98.61	0.03	97.38	92.82	40.03	99.13	2.2079
L-506	Linxiang	Laozhai Ancient Tea Garden, Pojiao Village, Nanmei Towns	FDSW202331334-1r	26245587	25790328	7.87	7.74	98.27	0.03	96.69	91.28	40.39	96.89	2.29575
L-507	Linxiang	Laozhai Ancient Tea Garden, Pojiao Village, Nanmei Towns	FDSW202331335-1r	20032475	19632795	6.01	5.89	98	0.03	96.8	91.62	39.89	98.98	1.747
L-508	Linxiang	Laozhai Ancient Tea Garden, Pojiao Village, Nanmei Towns	FDSW202331336-1r	21900375	21547707	6.57	6.46	98.39	0.03	96.38	90.52	39.66	99.09	1.91844
L-509	Linxiang	Laozhai Ancient Tea Garden in Pojiao Village, Nanmei Towns	FDSW202331337-1r	21107402	20799848	6.33	6.24	98.54	0.03	96.78	91.48	40.52	98.81	1.85154
L-510	Linxiang	Laozhai Ancient Tea Garden in Pojiao Village, Nanmei Towns	FDSW202331338-1r	25269061	24722025	7.58	7.42	97.84	0.03	96.64	91.27	39.92	98.84	2.19875
L-511	Linxiang	Laozhai Ancient Tea Garden, Pojiao Village, Nanmei Towns	FDSW202331339-1r	19826631	19440442	5.95	5.83	98.05	0.03	96.61	91.19	39.81	99.1	1.72895
L-512	Linxiang	Laozhai Ancient Tea Garden, Pojiao Village, Nanmei Towns	FDSW202331340-1r	21335973	20911472	6.4	6.27	98.01	0.03	96.7	91.4	40.96	99.16	1.86015
L-527	Linxiang	South American Grassland Ancient Tea Garden	FDSW202331341-1r	24038491	23671324	7.21	7.1	98.47	0.03	97.22	92.53	39.82	99.03	2.10797
L-528	Linxiang	South American Grassland Ancient Tea Garden	FDSW202331342-1r	27517791	27007961	8.26	8.1	98.15	0.03	97.33	92.84	41.17	98.71	2.40718
L-529	Linxiang	South American Grassland Ancient Tea Garden	FDSW202331343-1r	24557425	24066549	7.37	7.22	98	0.03	96.78	91.5	40.41	98.24	2.14312
L-531	Linxiang	Manhao Ancient Tea Garden, Antdui Towns, Linxiang District 1	FDSW202331344-1r	21991690	21653477	6.6	6.5	98.46	0.03	96.78	91.5	41.02	98.12	1.92765
L-532	Linxiang	Manhao Ancient Tea Garden, Antdui Towns, Linxiang District 1	FDSW202331345-1r	20619571	20271084	6.19	6.08	98.31	0.03	96.75	91.47	39.61	99.09	1.80353
L-533	Linxiang	Manhao Ancient Tea Garden, Antdui Towns, Linxiang District 1	FDSW202331346-1r	19603751	19279413	5.88	5.78	98.35	0.03	96.63	91.2	40.62	99.01	1.7151
L-534	Linxiang	Manhao Ancient Tea Garden, Antdui Towns, Linxiang District 1	FDSW202331347-1r	25060838	24649921	7.52	7.39	98.36	0.03	97.04	91.95	40.62	98.19	2.19429
L-542	Linxiang	Manhaojiashan Ancient Tea Garden, Antdui Towns, Linxiang District 2	FDSW202331348-1r	27155955	26655850	8.15	8	98.16	0.03	96.81	91.52	40.03	99.15	2.37364
L-543	Linxiang	Manhaojiashan Ancient Tea Garden, Antdui Towns, Linxiang District 2	FDSW202331349-1r	21370159	20955452	6.41	6.29	98.06	0.03	96.79	91.55	40.39	98.96	1.86531
L-544	Linxiang	Manhaojiashan Ancient Tea Garden, Antdui Towns, Linxiang District 2	FDSW202331350-1r	25172651	24786796	7.55	7.44	98.47	0.03	97.34	92.66	39.97	98.61	2.21021
L-552	Linxiang	Manhaogujiashan Tea Garden, Antdui Towns, Linxiang District 3	FDSW202331351-1r	22412954	22053585	6.72	6.62	98.4	0.03	96.73	91.39	39.83	99.14	1.96304
G-89	Gengma	Banmai Village, Hepai Towns, Gengma County	FDSW202371264-1r	17808696	16916899	5.34	5.08	94.99	0.03	97.19	92.87	42.2	83.13	1.49926
G-90	Gengma	Banmai Village, Hepai Towns, Gengma County	FDSW202371265-1r	18525222	17964223	5.56	5.39	96.97	0.03	97.15	92.73	39.89	97.93	1.59323
G-93	Gengma	Banmai Village, Hepai Towns, Gengma County	FDSW202371266-1r	17789306	17206550	5.34	5.16	96.72	0.03	96.94	92.37	39	99.18	1.52327
Y-129	Yongde	Nettle Forest, Mengban Towns, Yongde County	FDSW202371267-1r	23726929	23206218	7.12	6.96	97.81	0.03	97.27	92.69	38.7	97.46	2.06375
Y-162	Yongde	Mangfei Village, Mengban Towns, Yongde County	FDSW202371268-1r	18731351	18020462	5.62	5.41	96.2	0.03	97.04	92.47	40.2	95.45	1.59832
Y-183	Yongde	Wenqu Village, Mengban Towns, Yongde County	FDSW202371269-1r	17915369	17361307	5.37	5.21	96.91	0.03	97.11	92.55	39.95	97.35	1.54141
Y-187	Yongde	Wenqu Village, Mengban Towns, Yongde County	FDSW202371270-1r	20590253	19909227	6.18	5.97	96.69	0.03	96.88	92.13	38.73	98.4	1.76362
Y-191	Yongde	Wenqu Village, Mengban Towns, Yongde County	FDSW202371271-1r	18185700	17341229	5.46	5.2	95.36	0.03	96.85	92	38.27	99.04	1.53733
Y-214	Yongde	Tuchengshan Village, Xiaomengtong Town, Yongde County	FDSW202371272-1b	16860819	16504290	5.06	4.95	97.89	0.03	97.05	91.9	39.23	98.82	1.4709
Y-215	Yongde	Tuchengshan Village, Xiaomengtong Town, Yongde County	FDSW202371273-1r	20092474	19294257	6.03	5.79	96.03	0.03	96.81	92.08	39.77	97.2	1.70768
Y-234	Yongde	Fuya Village, Mengban Towns, Yongde County (area No. 1)	FDSW202371274-1r	16990607	16470231	5.1	4.94	96.94	0.03	97.12	92.53	38.46	99.02	1.46266
Y-236	Yongde	Fuya Village, Mengban Towns, Yongde County (area No. 1)	FDSW202371275-1b	17742289	17421352	5.32	5.23	98.19	0.03	97.13	92.19	40.25	97.39	1.55231
Y-238	Yongde	Fuya Village, Mengban Towns, Yongde County (area No. 1)	FDSW202371276-1b	23753229	23409432	7.13	7.02	98.55	0.03	97.22	92.23	39.56	98.5	2.08793
Y-239	Yongde	Fuya Village, Mengban Towns, Yongde County (area No. 1)	FDSW202371277-1b	17392841	17006108	5.22	5.1	97.78	0.03	96.88	91.67	38.94	98.95	1.514
Y-240	Yongde	Fuya Village, Mengban Towns, Yongde County (area No. 1)	FDSW202371278-1b	20125357	19733752	6.04	5.92	98.05	0.03	97.06	91.96	38.58	99.09	1.75874
Y-258	Yongde	Xinbiantian Village, Mengban Towns, Yongde County (area No. 2)	FDSW202371279-1b	18150881	17806616	5.45	5.34	98.1	0.03	97.13	92.04	38.44	97.95	1.5876
Y-274	Yongde	Lianggou Water Village, Mengban Towns, Yongde County (area No. 3)	FDSW202371280-1r	17594876	16648124	5.28	4.99	94.62	0.03	96.87	92.19	41.28	98.34	1.47366
Y-275	Yongde	Lianggou Water Village, Mengban Towns, Yongde County (area No. 3)	FDSW202371281-1r	18509594	17840309	5.55	5.35	96.38	0.03	96.97	92.34	39.73	98.84	1.58196
Y-276	Yongde	Lianggou Water Village, Mengban Towns, Yongde County (area No. 3)	FDSW202371282-1b	22374843	21805653	6.71	6.54	97.46	0.03	96.98	91.9	40.49	96.08	1.94241
Y-277	Yongde	Lianggou Water Village, Mengban Towns, Yongde County (area No. 3)	FDSW202371283-1r	16865463	16245060	5.06	4.87	96.32	0.03	97.08	92.6	38.31	98.93	1.44093
Y-292	Yongde	Yakou Village, Xiaomengtong Town, Yongde County (area No. 1)	FDSW202371284-1b	19701463	18920638	5.91	5.68	96.04	0.03	96.47	91.36	49.12	86.68	1.67657
Y-293	Yongde	Yakou Village, Xiaomengtong Town, Yongde County (area No. 1)	FDSW202371285-1r	21413813	20538664	6.42	6.16	95.91	0.03	96.49	91.63	45.39	97	1.80958
Y-294	Yongde	Yakou Village, Xiaomengtong Town, Yongde County (area No. 1)	FDSW202371286-1r	20857168	20505597	6.26	6.15	98.31	0.03	96.85	92.2	41.37	85.86	1.81096
Y-296	Yongde	Yakou Village, Xiaomengtong Town, Yongde County (area No. 1)	FDSW202371287-1r	19410154	18841812	5.82	5.65	97.07	0.03	96.61	91.84	43.9	97.81	1.662
Y-297	Yongde	Yakou Village, Xiaomengtong Town, Yongde County (area No. 1)	FDSW202371288-1b	16891196	16346951	5.07	4.9	96.78	0.03	97.3	92.77	45.98	83.26	1.45463
Y-298	Yongde	Yakou Village, Xiaomengtong Town, Yongde County (area No. 1)	FDSW202371289-1r	22313837	21078998	6.69	6.32	94.47	0.03	96.64	91.94	45.39	93.26	1.86212
Y-299	Yongde	Yakou Village, Xiaomengtong Town, Yongde County (area No. 1)	FDSW202371290-1r	17711914	16561419	5.31	4.97	93.5	0.03	96.81	92.06	43.06	92.42	1.46548
Y-300	Yongde	Yakou Village, Xiaomengtong Town, Yongde County (area No. 1)	FDSW202371291-1r	17607678	17047873	5.28	5.11	96.82	0.03	97.06	92.48	41.81	93.94	1.51283
Y-362	Yongde	Longzha Village, Dashan Towns, Yongde County	FDSW202371292-1r	18563358	18268857	5.57	5.48	98.41	0.03	96.88	92.16	41.02	92.25	1.61882
Y-366	Yongde	Longzha Village, Dashan Towns, Yongde County	FDSW202371293-1r	22127534	21739310	6.64	6.52	98.25	0.03	96.87	92.08	40.15	98.26	1.92776
Y-381	Yongde	Tuanshan Village, Chonggang Towns, Yongde County	FDSW202371294-1r	20098233	19761052	6.03	5.93	98.32	0.03	97.07	92.53	39.86	98.84	1.75384
Y-383	Yongde	Tuanshan Village, Chonggang Towns, Yongde County	FDSW202371295-1r	21246544	20733154	6.37	6.22	97.58	0.03	96.84	92.03	40.68	98.9	1.83753
Y-426	Yongde	Dahuoluchang Village, Daxueshan Towns, Yongde County (Area 1)	FDSW202371296-1r	20321373	19954438	6.1	5.99	98.19	0.03	97.02	92.39	40.35	97.29	1.77129
Y-453	Yongde	Dayanfang Village, Daxueshan Towns, Yongde County (area No. 2)	FDSW202371297-1r	19049712	18784196	5.71	5.64	98.61	0.03	96.91	92.15	39.66	98.94	1.66672
Y-475	Yongde	Manzha Village, Yalian Towns, Yongde County	FDSW202371298-1r	19188686	18746516	5.76	5.62	97.7	0.03	97.19	92.81	43.63	82.39	1.66362
Y-477	Yongde	Manzha Village, Yalian Towns, Yongde County	FDSW202371299-1r	21043456	20576820	6.31	6.17	97.78	0.03	97.23	92.84	44.77	70.85	1.82597
Y-478	Yongde	Manzha Village, Yalian Towns, Yongde County	FDSW202371300-1r	20252027	19871390	6.08	5.96	98.12	0.03	97.03	92.57	42.12	90.87	1.76096
Y-487	Yongde	Tatuo Village, Yalian Towns, Yongde County (Area 1)	FDSW202371301-1r	17967255	17735765	5.39	5.32	98.71	0.03	97.07	92.55	40.49	95.93	1.57298
YS-34	Yunxian	Baiyingshan Village, Manwan Town, Yun County	FDSW202371302-1r	22707752	21849719	6.81	6.55	96.22	0.03	96.89	92.17	40.86	99.07	1.93779
YS-37	Yunxian	Baiyingshan Village, Manwan Town, Yun County	FDSW202371303-1r	20035462	19601833	6.01	5.88	97.84	0.03	96.94	92.31	40.44	98.86	1.73833
YS-43	Yunxian	Baiyingshan Village, Manwan Town, Yun County	FDSW202371304-1r	20354279	20010486	6.11	6	98.31	0.03	96.78	91.92	40.09	98.55	1.77316
YS-44	Yunxian	Baiyingshan Village, Manwan Town, Yun County	FDSW202371305-1r	18244257	17814739	5.47	5.34	97.65	0.03	96.05	90.4	40.08	97.29	1.57294
YS-56	Yunxian	Baiyingshan Village, Manwan Town, Yun County	FDSW202371306-1r	20843195	20360587	6.25	6.11	97.68	0.03	96.95	92.31	40.75	98.88	1.80545
YS-59	Yunxian	Baiyingshan Village, Manwan Town, Yun County	FDSW202371307-1r	21288013	20867514	6.39	6.26	98.02	0.03	96.97	92.29	40.87	99.09	1.85157
YS-64	Yunxian	Baiyingshan Village, Manwan Town, Yun County	FDSW202371308-1r	20416283	20151350	6.12	6.05	98.7	0.03	96.88	92.08	39.59	98.79	1.78711
YS-78	Yunxian	Baiyingshan Village, Manwan Town, Yun County	FDSW202371309-1r	16780334	16399423	5.03	4.92	97.73	0.03	96.5	91.39	41.27	98.72	1.45018
YS-83	Yunxian	Zhishanqing Village, Dachaoshanxi Town, Yunxian Village	FDSW202371310-1r	20743890	20375466	6.22	6.11	98.22	0.03	96.77	91.9	39.89	98.78	1.80509
YS-84	Yunxian	Zhishanqing Village, Dachaoshanxi Town, Yunxian Village	FDSW202371311-1r	17746421	17451458	5.32	5.24	98.34	0.03	96.62	91.54	39.59	99.16	1.54631
YS-117	Yunxian	Hongdoushan Group, Changputang Village, Dachaoshanxi Town, Yunxian Village (area No. 2)	FDSW202371312-1r	18725021	18380920	5.62	5.51	98.16	0.03	96.88	92.1	40.14	99.19	1.63056
Y-491	Yongde	Tatuo Village, Yalian Towns, Yongde County (Area 1)	FDSW202371313-1r	19163101	18869572	5.75	5.66	98.47	0.03	97.09	92.57	40.98	97.2	1.61589
Y-493	Yongde	Tatuo Village, Yalian Towns, Yongde County (Area 1)	FDSW202371314-1r	18462129	18169872	5.54	5.45	98.42	0.03	96.89	92.21	41.69	93.9	1.60992
Y-524	Yongde	Guangshan Tea Garden, Wumulong Towns, Yongde County	FDSW202371315-1r	18229741	17899729	5.47	5.37	98.19	0.03	96.81	92	43.02	80.7	1.58629
Y-527	Yongde	Guangshan Tea Garden, Wumulong Towns, Yongde County	FDSW202371316-1r	20509714	19961872	6.15	5.99	97.33	0.03	97.32	93.08	48.16	63.79	1.77394
Y-545	Yongde	Damaidi Village, Daxueshan Towns, Yongde County (Area 1)	FSFP202371317-1a	21813414	21377296	6.54	6.41	98	0.03	96.95	91.72	46.94	67.09	1.90463
Y-552	Yongde	Damaidi Village, Daxueshan Towns, Yongde County (area 2)	FDSW202371318-1r	18007246	17662640	5.4	5.3	98.09	0.03	97.05	92.4	40.75	97.59	1.56962
L-907	Linxiang	Langya Village, Matai Towns, Linxiang District	FDSW202371319-1r	23847829	23483756	7.15	7.05	98.47	0.03	97.25	92.77	40.5	99.3	2.08929
L-908	Linxiang	Langya Village, Matai Towns, Linxiang District	FDSW202371320-1r	19783474	19494608	5.94	5.85	98.54	0.03	97.37	93.02	40.16	96.11	1.73468
L-916	Linxiang	Qinghe Village, Matai Towns, Linxiang District	FDSW202371321-1r	19272785	18921249	5.78	5.68	98.18	0.03	97.21	92.71	42.62	81.84	1.68209
L-698	Linxiang	Wangjia Group, Matai Village, Matai Towns	FDSW202371322-1r	28797382	28223765	8.64	8.47	98.01	0.03	97.27	92.88	43.92	90.91	2.50859
L-718	Linxiang	Weiping Village, Bangdong Towns, Linxiang District (area No. 1)	FDSW202371323-1r	18313215	17991236	5.49	5.4	98.24	0.03	96.7	91.48	40.49	97.25	1.59988
L-719	Linxiang	Weiping Village, Bangdong Towns, Linxiang District (area No. 1)	FDSW202371324-1r	18179600	17871732	5.45	5.36	98.31	0.03	97.09	92.44	40.45	98.3	1.58867
L-777	Linxiang	Bangbao Village, Bangdong Towns, Linxiang District (area No. 2)	FDSW202371325-1r	21322675	20954087	6.4	6.29	98.27	0.03	96.97	92.22	41.28	97	1.86123
L-874	Linxiang	Tuanshan Village (Old Street), Bangdong Towns, Linxiang District	FDSW202371326-1b	20060642	19629841	6.02	5.89	97.85	0.03	96.67	91.44	43.64	89.94	1.74468
L-875	Linxiang	Tuanshan Village (Old Street), Bangdong Towns, Linxiang District	FDSW202371327-1r	20901759	20465765	6.27	6.14	97.91	0.03	97.03	92.39	41.99	94.53	1.81758
L-876	Linxiang	Tuanshan Village (Old Street), Bangdong Towns, Linxiang District	FDSW202371328-1r	20104100	19615235	6.03	5.88	97.57	0.03	97.02	92.41	41.89	93.35	1.7417
L-877	Linxiang	Tuanshan Village (Old Street), Bangdong Towns, Linxiang District	FDSW202371329-1r	23478513	22886015	7.04	6.87	97.48	0.03	96.95	92.3	42.49	92.79	2.03229
F-428	Other	Ba County No. 5	FDSW202371330-1r	24206498	23879375	7.26	7.16	98.65	0.03	97.33	92.92	39.71	99.01	2.12538
F-429	Other	Yunkang 27	FDSW202371331-1r	21080665	20674097	6.32	6.2	98.07	0.03	97.03	92.34	40.44	98.93	1.83652
F-432	Other	Ba County No. 7	FDSW202371332-1r	21423059	21126161	6.43	6.34	98.61	0.03	97.28	92.83	40.3	98.69	1.87899
F-454	Other	Fuding Dabai	FDSW202371333-1r	18481431	17963332	5.54	5.39	97.2	0.03	97.07	92.53	42.03	96.24	1.59522
F-475	Other	Chrysanthemum Spring	FDSW202371334-1r	22468048	22087521	6.74	6.63	98.31	0.03	96.98	92.22	40.17	97.25	1.96191
F-479	Other	Xiangbo Green	FDSW202371335-1r	21881506	21563861	6.56	6.47	98.55	0.03	97.2	92.72	41.7	98.49	1.91676
F-480	Other	Fujian Narcissus	FDSW202371336-1r	20750772	20464397	6.23	6.14	98.62	0.03	97.25	92.71	40.32	98.24	1.82132
F-489	Other	Mengku species (public lane)	FDSW202371337-1r	21830645	21467336	6.55	6.44	98.34	0.03	97.22	92.69	40.33	97.9	1.90936
F-490	Other	Menghainan Nuoshan	FDSW202371338-1r	22665707	22201330	6.8	6.66	97.95	0.03	96.97	92.36	43.33	93.26	1.96905
F-493	Other	Tieguanyin	FDSW202371339-1r	20384219	20018531	6.12	6.01	98.21	0.03	97.19	92.66	40.05	98.29	1.7795
F-499	Other	Castanopsis	FDSW202371340-1r	19972130	19587091	5.99	5.88	98.07	0.03	96.86	92.02	39.77	98.94	1.73886
S-399	Shuangjiang	Bangmai Village, Mengmeng Town, Shuangjiang County	FDSW202371341-1r	21362076	20958791	6.41	6.29	98.11	0.03	96.98	92.23	39.87	99.08	1.86242
S-558	Shuangjiang	Manna Village, Mengku Town, Shuangjiang County	FDSW202371342-1r	17371721	17026164	5.21	5.11	98.01	0.03	97.12	92.58	40.17	97.93	1.51391
S-195	Shuangjiang	Dabidi Village, Mangnuo Towns, Shuangjiang County	FDSW202371343-1r	24362363	23959700	7.31	7.19	98.35	0.03	97.07	92.38	40.08	99.01	2.13107
Y-1	Yongde	Mingfeng Village, Dedang Town, Yongde County (area 1)	FDSW202324747-1a	32270292	31310479	9.68	9.39	97.03	0.03	96.57	91.16	39.64	98.66	2.77974
Y-2	Yongde	Mingfeng Village, Dedang Town, Yongde County (area 1)	FDSW202324748-1a	37751286	36614477	11.33	10.98	96.99	0.03	96.63	91.47	41.12	94.95	3.25257
Y-3	Yongde	Mingfeng Village, Dedang Town, Yongde County (area 1)	FDSW202324749-1a	25389414	25048258	7.62	7.51	98.66	0.03	96.53	90.81	39.67	98.31	2.23497
Y-5	Yongde	Mingfeng Village, Dedang Town, Yongde County (area 1)	FDSW202324750-1a	29653254	29253581	8.9	8.78	98.65	0.03	97.14	92.32	40.94	92.75	2.6028
Y-6	Yongde	Mingfeng Village, Dedang Town, Yongde County (area 1)	FSFP202324751-1a	25706644	25013408	7.71	7.5	97.3	0.03	97.81	93.93	39.17	99.12	2.23108
Y-7	Yongde	Mingfeng Village, Dedang Town, Yongde County (area 1)	FDSW202324752-1a	31022570	30585203	9.31	9.18	98.59	0.03	96.81	91.44	39.8	97.15	2.72132
Y-8	Yongde	Mingfeng Village, Dedang Town, Yongde County (area 1)	FDSW202324753-1a	23883563	23461245	7.17	7.04	98.23	0.03	96.99	92.12	40.35	98.61	2.08794
Y-9	Yongde	Mingfeng Village, Dedang Town, Yongde County (area 1)	FDSW202324754-1a	27837425	27094928	8.35	8.13	97.33	0.03	96.59	91.33	39.79	98.59	2.40689
Y-10	Yongde	Mingfeng Village, Dedang Town, Yongde County (area 1)	FDSW202324755-1a	18997909	18723175	5.7	5.62	98.55	0.03	96.69	91.22	39.28	97.62	1.67104
Y-29	Yongde	Mingfeng Village, Dedang Town, Yongde County (Area 2)	FDSW202324756-1a	24367716	24037411	7.31	7.21	98.64	0.03	96.81	91.45	38.88	98.72	2.14599
Y-30	Yongde	Mingfeng Village, Dedang Town, Yongde County (Area 2)	FDSW202324761-1a	23219668	22743223	6.97	6.82	97.95	0.03	96.15	90.31	39.04	98.81	2.01583
Y-31	Yongde	Mingfeng Village, Dedang Town, Yongde County (Area 2)	FDSW202324762-1a	23283912	22869338	6.99	6.86	98.22	0.03	96.61	91.2	39.43	98.4	2.03321
Y-32	Yongde	Mingfeng Village, Dedang Town, Yongde County (Area 2)	FDSW202324763-1a	29711523	29344668	8.91	8.8	98.77	0.03	96.85	91.54	39.38	98.53	2.6179
Y-33	Yongde	Mingfeng Village, Dedang Town, Yongde County (Area 2)	FDSW202324764-1a	25300278	24826616	7.59	7.45	98.13	0.03	96.81	91.72	39.59	98.46	2.20787
Y-34	Yongde	Mingfeng Village, Dedang Town, Yongde County (Area 2)	FDSW202324765-1a	22332710	21975758	6.7	6.59	98.4	0.03	96.81	91.48	39.36	97.23	1.95441
Y-47	Yongde	Niuhuotang Village, Dedang Town, Yongde County	FDSW202324766-1a	25253430	24929754	7.58	7.48	98.72	0.03	97	91.9	40.14	98.87	2.22324
Y-48	Yongde	Niuhuotang Village, Dedang Town, Yongde County	FDSW202324767-1a	21401389	21091646	6.42	6.33	98.55	0.03	97.22	92.36	39.37	98.5	1.88146
Y-49	Yongde	Niuhuotang Village, Dedang Town, Yongde County	FDSW202324768-1a	23946274	23439721	7.18	7.03	97.88	0.03	96.66	91.25	39.5	98.49	2.0833
Y-50	Yongde	Niuhuotang Village, Dedang Town, Yongde County	FDSW202324769-1a	17874814	17573424	5.36	5.27	98.31	0.03	96.55	90.91	39.55	98.96	1.56797
Y-51	Yongde	Niuhuotang Village, Dedang Town, Yongde County	FDSW202324770-1a	24540540	24037146	7.36	7.21	97.95	0.03	96.48	91.05	39.85	97.49	2.13468
Y-61	Yongde	Xiangshui Village, Dedang Town, Yongde County	FDSW202324771-1a	24013294	23494977	7.2	7.05	97.84	0.03	96.76	91.46	39.41	98.57	2.08783
Y-62	Yongde	Xiangshui Village, Dedang Town, Yongde County	FDSW202324772-1a	19564828	19254337	5.87	5.78	98.41	0.03	96.46	90.78	39.31	98.32	1.71682
Y-63	Yongde	Xiangshui Village, Dedang Town, Yongde County	FDSW202324773-1a	27252753	26806589	8.18	8.04	98.36	0.03	97.06	92.08	39.25	97.81	2.38525
Y-64	Yongde	Xiangshui Village, Dedang Town, Yongde County	FDSW202324774-1a	26017559	25626266	7.81	7.69	98.5	0.03	96.85	91.57	39.41	99.07	2.28312
Y-65	Yongde	Xiangshui Village, Dedang Town, Yongde County	FDSW202324775-1a	24775120	24419265	7.43	7.33	98.56	0.03	97.19	92.41	39.39	98.35	2.17371
Y-66	Yongde	Xiangshui Village, Dedang Town, Yongde County	FDSW202324776-1a	26499794	26083538	7.95	7.83	98.43	0.03	97.47	93.03	39.67	98.49	2.32346
Y-67	Yongde	Xiangshui Village, Dedang Town, Yongde County	FDSW202324777-1a	25126194	24706230	7.54	7.41	98.33	0.03	97.3	92.7	39.73	98.6	2.19913
Y-82	Yongde	Dacaoba, Dedang Town, Yongde County	FDSW202324778-1a	24163256	23687024	7.25	7.11	98.03	0.03	97.36	92.78	39.85	98.49	2.10974
Y-83	Yongde	Dacaoba, Dedang Town, Yongde County	FDSW202324779-1a	26458481	25925720	7.94	7.78	97.99	0.03	97.02	92.07	40.95	92.95	2.30639
Y-84	Yongde	Dacaoba, Dedang Town, Yongde County	FDSW202324780-1a	26486357	26003752	7.95	7.8	98.18	0.03	96.75	91.56	39.42	98.97	2.31244
Y-85	Yongde	Dacaoba, Dedang Town, Yongde County	FDSW202324781-1a	28798639	28363836	8.64	8.51	98.49	0.03	97.25	92.54	40.77	89.02	2.52487
Y-96	Yongde	Rehuitang Village, Yongkang Town, Yongde County	FDSW202324782-1a	23978214	23472700	7.19	7.04	97.89	0.03	96.77	91.55	41.07	94.27	2.08586
Y-97	Yongde	Rehuitang Village, Yongkang Town, Yongde County	FDSW202324783-1a	21544548	21070627	6.46	6.32	97.8	0.03	96.53	91.19	39.69	97.88	1.87065
Y-98	Yongde	Rehuitang Village, Yongkang Town, Yongde County	FDSW202324784-1a	31821530	31151554	9.55	9.35	97.89	0.03	96.61	91.14	39.44	98.05	2.76755
Y-99	Yongde	Rehuitang Village, Yongkang Town, Yongde County	FDSW202324785-1a	26069269	25440438	7.82	7.63	97.59	0.03	96.59	91.3	39.71	96.59	2.26002
Y-100	Yongde	Rehuitang Village, Yongkang Town, Yongde County	FDSW202324786-1a	23149717	22803408	6.94	6.84	98.5	0.03	96.95	91.81	40.46	93.7	2.03121
Y-101	Yongde	Rehuitang Village, Yongkang Town, Yongde County	FDSW202324787-1a	21690891	21331519	6.51	6.4	98.34	0.03	96.81	91.64	39.53	98.95	1.89738
Y-102	Yongde	Rehuitang Village, Yongkang Town, Yongde County	FDSW202324788-1a	30560969	30065704	9.17	9.02	98.38	0.03	97.37	92.78	39.95	98.05	2.67823
Y-103	Yongde	Rehuitang Village, Yongkang Town, Yongde County	FDSW202324789-1a	26834189	26358191	8.05	7.91	98.23	0.03	97.23	92.62	39.65	99.1	2.34882
Y-104	Yongde	Rehuitang Village, Yongkang Town, Yongde County	FDSW202324790-1a	23815144	23450351	7.14	7.04	98.47	0.03	97.18	92.28	39.49	98.21	2.0916
Y-123	Yongde	Nettle Forest, Mengban Towns, Yongde County	FDSW202324791-1a	25592854	24978313	7.68	7.49	97.6	0.03	96.3	90.44	39.28	98.9	2.2197
Y-124	Yongde	Nettle Forest, Mengban Towns, Yongde County	FDSW202324792-1a	28561115	28065106	8.57	8.42	98.26	0.03	97.09	92.16	39.55	99.14	2.50211
Y-125	Yongde	Nettle Forest, Mengban Towns, Yongde County	FDSW202324793-1a	28488190	28016971	8.55	8.41	98.35	0.03	96.97	91.92	39.84	98.64	2.49202
Y-126	Yongde	Nettle Forest, Mengban Towns, Yongde County	FDSW202324794-1a	22035918	21671594	6.61	6.5	98.35	0.03	96.58	90.92	39.55	98.84	1.92834
G-80	Gengma	Dahuken Village, Daxing Towns, Gengma County	FDSW202324698-1a	25271027	24916379	7.58	7.47	98.6	0.03	96.94	91.61	39.05	98.71	2.21926
G-81	Gengma	Dahuken Village, Daxing Towns, Gengma County	FDSW202324699-1a	22443994	22148625	6.73	6.64	98.68	0.03	97.53	93.22	38.97	99	1.97342
G-87	Gengma	Banmai Village, Hepai Towns, Gengma County	FDSW202324700-1a	21693065	21216053	6.51	6.36	97.8	0.03	97.5	93.33	40.24	98.35	1.88883
G-88	Gengma	Banmai Village, Hepai Towns, Gengma County	FDSW202324701-1a	19901909	19561228	5.97	5.87	98.29	0.03	97.31	92.69	39.16	99.27	1.74294
G-91	Gengma	Banmai Village, Hepai Towns, Gengma County	FDSW202324702-1a	23491780	23170397	7.05	6.95	98.63	0.03	97.64	93.45	40.83	86.51	2.06516
G-94	Gengma	Banmai Village, Hepai Towns, Gengma County	FDSW202324703-1a	25367222	24906669	7.61	7.47	98.18	0.03	97.55	93.31	40.72	99.1	2.21879
G-95	Gengma	Banmai Village, Hepai Towns, Gengma County	FDSW202324704-1a	24364700	23986674	7.31	7.2	98.45	0.03	97.56	93.28	40.13	88.51	2.13753
G-96	Gengma	Banmai Village, Hepai Towns, Gengma County	FDSW202324705-1a	23285294	22935432	6.99	6.88	98.5	0.03	97.69	93.59	39.64	95.85	2.04423
G-97	Gengma	Banmai Village, Hepai Towns, Gengma County	FDSW202324706-1a	23534441	23126557	7.06	6.94	98.27	0.03	97.52	93.25	41.09	91.56	2.05945
G-108	Gengma	Banmai Village, Hepai Towns, Gengma County	FDSW202324707-1a	23044851	22698394	6.91	6.81	98.5	0.03	97.56	93.25	40.25	94.41	2.02242
G-109	Gengma	Banmai Village, Hepai Towns, Gengma County	FDSW202324708-1a	23767883	23359016	7.13	7.01	98.28	0.03	97.55	93.29	39.3	98.97	2.0812
G-110	Gengma	Banmai Village, Hepai Towns, Gengma County	FDSW202324709-1a	27365929	26615489	8.21	7.98	97.26	0.03	97.19	92.6	39.16	99.15	2.3681
G-111	Gengma	Banmai Village, Hepai Towns, Gengma County	FDSW202324710-1a	25049715	24620940	7.51	7.39	98.29	0.03	97.42	92.97	39.29	97.57	2.19334
G-112	Gengma	Banmai Village, Hepai Towns, Gengma County	FDSW202324711-1a	23480283	23096680	7.04	6.93	98.37	0.03	97.34	92.88	39.05	98.67	2.05647
G-113	Gengma	Banmai Village, Hepai Towns, Gengma County	FSFP202324712-1a	21424813	20701888	6.43	6.21	96.63	0.03	97.38	92.94	39.89	97.36	1.8439
G-114	Gengma	Banmai Village, Hepai Towns, Gengma County	FSFP202324713-1a	46336215	45375291	13.9	13.61	97.93	0.03	97.75	93.69	41.18	92.68	4.04703
G-115	Gengma	Banmai Village, Hepai Towns, Gengma County	FDSW202324714-1a	24326608	24012844	7.3	7.2	98.71	0.03	97.41	92.95	39.7	97.65	2.13811
G-116	Gengma	Banmai Village, Hepai Towns, Gengma County	FDSW202324715-1a	26235757	25732575	7.87	7.72	98.08	0.03	97.38	92.95	39.69	97.8	2.29097
G-117	Gengma	Banmai Village, Hepai Towns, Gengma County	FDSW202324716-1a	28661590	27832468	8.6	8.35	97.11	0.03	96.5	90.84	39.06	99.11	2.47421
C-7	Cangyuan	Afraid to shoot ancient tea garden in Nuoliang Towns, Cangyuan County	FDSW202324717-1a	26146191	25666793	7.84	7.7	98.17	0.03	96.53	90.8	39.06	98.76	2.28261
C-8	Cangyuan	Afraid to shoot ancient tea garden in Nuoliang Towns, Cangyuan County	FDSW202324718-1a	25841614	25268905	7.75	7.58	97.78	0.03	96.56	90.91	38.92	98.91	2.24781
C-9	Cangyuan	Afraid to shoot ancient tea garden in Nuoliang Towns, Cangyuan County	FDSW202324719-1a	27182060	26643262	8.15	7.99	98.02	0.03	96.87	91.53	39.16	99.09	2.37266
C-10	Cangyuan	Afraid to shoot ancient tea garden in Nuoliang Towns, Cangyuan County	FDSW202324720-1a	23846995	23311072	7.15	6.99	97.75	0.03	96.64	91.09	39.02	99.2	2.07381
C-11	Cangyuan	Afraid to shoot ancient tea garden in Nuoliang Towns, Cangyuan County	FDSW202324721-1a	24808794	24259103	7.44	7.28	97.78	0.03	97.36	92.94	39.23	99.15	2.1599
C-12	Cangyuan	Afraid to shoot ancient tea garden in Nuoliang Towns, Cangyuan County	FDSW202324722-1a	27455620	26856398	8.24	8.06	97.82	0.03	96.64	91.03	39.2	99.13	2.38935
C-13	Cangyuan	Afraid to shoot ancient tea garden in Nuoliang Towns, Cangyuan County	FDSW202324723-1a	22110818	21648650	6.63	6.49	97.91	0.03	97.49	93.21	39.2	99.07	1.92801
C-14	Cangyuan	Afraid to shoot ancient tea garden in Nuoliang Towns, Cangyuan County	FDSW202324724-1a	27409814	26828794	8.22	8.05	97.88	0.03	96.7	91.2	39.12	98.92	2.3881
C-15	Cangyuan	Afraid to shoot ancient tea garden in Nuoliang Towns, Cangyuan County	FDSW202324725-1a	25582927	25089152	7.67	7.53	98.07	0.03	97.51	93.21	39.36	98.59	2.23533
C-16	Cangyuan	Afraid to shoot ancient tea garden in Nuoliang Towns, Cangyuan County	FDSW202324726-1a	25383642	24853725	7.62	7.46	97.91	0.03	96.53	90.8	38.89	99.12	2.21069
C-17	Cangyuan	Afraid to shoot ancient tea garden in Nuoliang Towns, Cangyuan County	FDSW202324727-1a	27398587	26855489	8.22	8.06	98.02	0.03	97.02	91.96	39.38	98.39	2.39446
C-18	Cangyuan	Afraid to shoot ancient tea garden in Nuoliang Towns, Cangyuan County	FSFP202324728-1a	27493021	26826607	8.25	8.05	97.58	0.03	97.58	93.34	38.89	98.59	2.3917
C-19	Cangyuan	Afraid to shoot ancient tea garden in Nuoliang Towns, Cangyuan County	FSFP202324729-1a	30749485	29734605	9.22	8.92	96.7	0.03	97.78	93.92	41.16	93	2.65193
C-20	Cangyuan	Afraid to shoot ancient tea garden in Nuoliang Towns, Cangyuan County	FDSW202324730-1a	24271244	23666402	7.28	7.1	97.51	0.03	96.25	90.29	39.28	97.6	2.10407
C-44	Cangyuan	1 Banlie Village, Menglai Towns, Cangyuan County	FDSW202324731-1a	24112879	23737703	7.23	7.12	98.44	0.03	97.45	93.06	39.13	99.06	2.11417
C-45	Cangyuan	1 Banlie Village, Menglai Towns, Cangyuan County	FDSW202324732-1a	25925894	25469739	7.78	7.64	98.24	0.03	96.21	90.13	39.19	98.78	2.26411
C-46	Cangyuan	1 Banlie Village, Menglai Towns, Cangyuan County	FDSW202324733-1a	35117299	34469914	10.54	10.34	98.16	0.03	96.64	91.13	39.05	98.51	3.0686
C-47	Cangyuan	1 Banlie Village, Menglai Towns, Cangyuan County	FDSW202324734-1a	26983196	26120481	8.09	7.84	96.8	0.03	96.2	90.55	39.45	98.56	2.31726
C-49	Cangyuan	1 Banlie Village, Menglai Towns, Cangyuan County	FDSW202324735-1a	34066059	33347931	10.22	10	97.89	0.03	96.29	90.48	39.23	97.92	2.95913
C-51	Cangyuan	1 Banlie Village, Menglai Towns, Cangyuan County	FDSW202324736-1a	37206443	36383855	11.16	10.92	97.79	0.03	96.89	91.81	39.87	97.76	3.23437
C-52	Cangyuan	1 Banlie Village, Menglai Towns, Cangyuan County	FDSW202324737-1a	29044152	28352322	8.71	8.51	97.62	0.03	96.5	90.92	39.08	98.84	2.51684
C-53	Cangyuan	1 Banlie Village, Menglai Towns, Cangyuan County	FDSW202324738-1a	32864901	32287199	9.86	9.69	98.24	0.03	96.85	91.7	40.47	98.61	2.87048
C-68	Cangyuan	Banlie Village, Menglai Towns, Cangyuan County 2	FDSW202324739-1a	32710740	32159692	9.81	9.65	98.32	0.03	96.95	91.81	39.31	98.22	2.86292
C-69	Cangyuan	Banlie Village, Menglai Towns, Cangyuan County 2	FDSW202324740-1a	29962785	29544108	8.99	8.86	98.6	0.03	96.98	91.82	39.31	98.82	2.63405
C-70	Cangyuan	Banlie Village, Menglai Towns, Cangyuan County 2	FDSW202324741-1a	25759206	25290620	7.73	7.59	98.18	0.03	96.65	91.34	39.38	98.56	2.2474
C-71	Cangyuan	Banlie Village, Menglai Towns, Cangyuan County 2	FDSW202324742-1a	35995119	35417492	10.8	10.63	98.4	0.03	97.06	92.2	39.69	98.66	3.15442
C-72	Cangyuan	Banlie Village, Menglai Towns, Cangyuan County 2	FDSW202324743-1a	39551217	38688435	11.87	11.61	97.82	0.03	97.41	93.03	39.39	99.19	3.44568
C-84	Cangyuan	Banlie Village, Menglai Towns, Cangyuan County 3	FDSW202324744-1a	34468069	33762540	10.34	10.13	97.95	0.03	96.88	91.85	39.03	98.39	3.00454
C-85	Cangyuan	Banlie Village, Menglai Towns, Cangyuan County 3	FDSW202324745-1a	28942417	28195528	8.68	8.46	97.42	0.03	95.9	89.61	39.69	98.53	2.50129
C-86	Cangyuan	Banlie Village, Menglai Towns, Cangyuan County 3	FDSW202324746-1a	27069734	26413203	8.12	7.92	97.57	0.03	96.51	91.13	39.67	98.01	2.34473
C-87	Cangyuan	Banlie Village, Menglai Towns, Cangyuan County 3	FDSW202324757-1a	38610350	38143293	11.58	11.44	98.79	0.03	97.02	91.86	39.55	98.24	3.40107
YS-1	Yunxian	Baiyingshan Village, Manwan Town, Yun County	FDSW202324758-1a	26640548	26222131	7.99	7.87	98.43	0.03	96.72	91.31	39.95	98.87	2.33453
YS-2	Yunxian	Baiyingshan Village, Manwan Town, Yun County	FDSW202324759-1a	24178959	23482117	7.25	7.04	97.12	0.03	95.94	90.1	41.23	98.76	2.07704
YS-3	Yunxian	Baiyingshan Village, Manwan Town, Yun County	FDSW202324760-1a	23150188	22673009	6.95	6.8	97.94	0.03	96.05	90.17	39.21	98.7	2.00883
Y-127	Yongde	Nettle Forest, Mengban Towns, Yongde County	FDSW202324795-1a	22483193	22151198	6.74	6.65	98.52	0.03	97.16	92.29	40.01	97.8	1.97221
Y-128	Yongde	Nettle Forest, Mengban Towns, Yongde County	FDSW202324796-1a	20603296	20347455	6.18	6.1	98.76	0.03	97.28	92.66	39.17	99	1.81357
Y-143	Yongde	Houshan Village, Mengban Towns, Yongde County	FDSW202324797-1a	21866247	21544201	6.56	6.46	98.53	0.03	97.14	92.12	39.58	98.91	1.92247
Y-144	Yongde	Houshan Village, Mengban Towns, Yongde County	FDSW202324798-1a	20564302	20222870	6.17	6.07	98.34	0.03	96.86	91.82	42.23	86.45	1.79852
Y-145	Yongde	Houshan Village, Mengban Towns, Yongde County	FDSW202324799-1a	21728498	21383036	6.52	6.41	98.41	0.03	96.88	91.79	39.73	98.9	1.90268
Y-153	Yongde	Mangfei Village, Mengban Towns, Yongde County	FDSW202324800-1a	25393935	24893868	7.62	7.47	98.03	0.03	96.82	91.62	39.99	98.31	2.21373
Y-154	Yongde	Mangfei Village, Mengban Towns, Yongde County	FDSW202324801-1a	24188057	23820496	7.26	7.15	98.48	0.03	96.94	91.93	39.45	98.93	2.12009
Y-155	Yongde	Mangfei Village, Mengban Towns, Yongde County	FDSW202324802-1a	22311631	21864458	6.69	6.56	98	0.03	96.9	91.77	39.78	98.53	1.94444
Y-156	Yongde	Mangfei Village, Mengban Towns, Yongde County	FDSW202324803-1a	26420144	25982960	7.93	7.79	98.35	0.03	97.1	92.09	39.81	99.09	2.31717
Y-157	Yongde	Mangfei Village, Mengban Towns, Yongde County	FDSW202324804-1a	17732567	17416189	5.32	5.22	98.22	0.03	96.91	91.89	39.67	98.66	1.54998
Y-158	Yongde	Mangfei Village, Mengban Towns, Yongde County	FDSW202324805-1a	28488186	28035729	8.55	8.41	98.41	0.03	97.28	92.6	39.85	97.25	2.49658
Y-159	Yongde	Mangfei Village, Mengban Towns, Yongde County	FDSW202324806-1a	20624146	20275988	6.19	6.08	98.31	0.03	96.72	91.45	39.6	98.28	1.80281
Y-160	Yongde	Mangfei Village, Mengban Towns, Yongde County	FDSW202324807-1a	24609657	24220772	7.38	7.27	98.42	0.03	97.29	92.67	39.62	98.24	2.15679
Y-161	Yongde	Mangfei Village, Mengban Towns, Yongde County	FDSW202324808-1a	20740498	20360921	6.22	6.11	98.17	0.03	96.94	91.82	40.34	96.04	1.81104
Y-184	Yongde	Wenqu Village, Mengban Towns, Yongde County	FDSW202324809-1a	25666182	25275627	7.7	7.58	98.48	0.03	97.35	92.75	40.36	97.04	2.25147
Y-185	Yongde	Wenqu Village, Mengban Towns, Yongde County	FDSW202324810-1a	27591100	27086651	8.28	8.13	98.17	0.03	97.3	92.72	40.17	98.34	2.41143
Y-186	Yongde	Wenqu Village, Mengban Towns, Yongde County	FDSW202324811-1a	25939521	25598399	7.78	7.68	98.68	0.03	96.61	91.06	39.59	99	2.28187
Y-188	Yongde	Wenqu Village, Mengban Towns, Yongde County	FDSW202324812-1a	22645699	22214717	6.79	6.66	98.1	0.03	96.56	91.16	39.43	98.88	1.97303
Y-189	Yongde	Wenqu Village, Mengban Towns, Yongde County	FDSW202324813-1a	23554559	23207370	7.07	6.96	98.53	0.03	97.39	92.88	39.36	98.91	2.06744
Y-190	Yongde	Wenqu Village, Mengban Towns, Yongde County	FDSW202324814-1a	21749567	21418101	6.52	6.43	98.48	0.03	97.36	92.85	39.52	98.79	1.90703
Y-209	Yongde	Ma Lishu Village, Xiaomengtong Town, Yongde County	FDSW202324815-1a	37302513	36845841	11.19	11.05	98.78	0.03	96.62	91.13	39.46	99.01	3.28274
Y-210	Yongde	Ma Lishu Village, Xiaomengtong Town, Yongde County	FDSW202324816-1a	24493628	24081882	7.35	7.22	98.32	0.03	96.11	90.05	38.99	98.63	2.14099
Y-216	Yongde	Tuchengshan Village, Xiaomengtong Town, Yongde County	FDSW202324817-1a	37327571	36943839	11.2	11.08	98.97	0.03	96.85	91.56	39.46	98.92	3.29476
Y-217	Yongde	Tuchengshan Village, Xiaomengtong Town, Yongde County	FDSW202324818-1a	22968882	22431788	6.89	6.73	97.66	0.03	96.1	90.14	40.24	98.79	1.993
Y-218	Yongde	Tuchengshan Village, Xiaomengtong Town, Yongde County	FDSW202324819-1a	25797612	25470067	7.74	7.64	98.73	0.03	97.16	92.4	39.23	98.76	2.26952
Y-219	Yongde	Tuchengshan Village, Xiaomengtong Town, Yongde County	FDSW202324820-1a	23373922	23044414	7.01	6.91	98.59	0.03	97.34	92.73	39.86	97.95	2.05274
Y-220	Yongde	Tuchengshan Village, Xiaomengtong Town, Yongde County	FDSW202324821-1a	26892239	26578068	8.07	7.97	98.83	0.03	96.88	91.62	39.59	99.13	2.37161
Y-235	Yongde	Fuya Village, Mengban Towns, Yongde County (area No. 1)	FDSW202324822-1a	22293647	21930938	6.69	6.58	98.37	0.03	97.76	93.5	40.02	99.14	1.95556
Y-237	Yongde	Fuya Village, Mengban Towns, Yongde County (area No. 1)	FDSW202324823-1a	21296123	20914851	6.39	6.27	98.21	0.03	97.66	93.26	39.91	98.91	1.86436
Y-254	Yongde	Xinbiantian Village, Mengban Towns, Yongde County (area No. 2)	FDSW202324824-1a	23395472	22984941	7.02	6.9	98.25	0.03	97.63	93.24	40	99.18	2.04845
Y-255	Yongde	Xinbiantian Village, Mengban Towns, Yongde County (area No. 2)	FDSW202324825-1a	20227495	19806294	6.07	5.94	97.92	0.03	97.56	93.08	39.62	99.17	1.76556
Y-256	Yongde	Xinbiantian Village, Mengban Towns, Yongde County (area No. 2)	FDSW202324826-1a	22523060	22126911	6.76	6.64	98.24	0.03	97.71	93.42	39.66	99.16	1.97283
Y-257	Yongde	Xinbiantian Village, Mengban Towns, Yongde County (area No. 2)	FDSW202324827-1a	23891561	23463297	7.17	7.04	98.21	0.03	97.69	93.39	39.72	99.07	2.09199
Y-259	Yongde	Xinbiantian Village, Mengban Towns, Yongde County (area No. 2)	FDSW202324828-1a	23458571	23137714	7.04	6.94	98.63	0.03	97.94	93.88	39.77	99.14	2.06494
Y-260	Yongde	Xinbiantian Village, Mengban Towns, Yongde County (area No. 2)	FDSW202324829-1a	23471212	23156118	7.04	6.95	98.66	0.03	97.92	93.88	40.2	97.96	2.06628
Y-278	Yongde	Lianggou Water Village, Mengban Towns, Yongde County (area No. 3)	FDSW202324830-1a	21182019	20911909	6.35	6.27	98.72	0.03	96.7	91.38	38.95	98.56	1.86135
Y-279	Yongde	Lianggou Water Village, Mengban Towns, Yongde County (area No. 3)	FDSW202324831-1a	22450350	22106482	6.74	6.63	98.47	0.03	96.75	91.53	39.75	97.69	1.96734
Y-291	Yongde	Yakou Village, Xiaomengtong Town, Yongde County (area No. 1)	FDSW202324832-1a	22204099	21809173	6.66	6.54	98.22	0.03	97.98	94.31	39.75	98.39	1.94452
Y-295	Yongde	Yakou Village, Xiaomengtong Town, Yongde County (area No. 1)	FDSW202324833-1a	20819537	20408122	6.25	6.12	98.02	0.03	97.78	93.93	40.14	97.7	1.81812
Y-320	Yongde	Meiziqing Village, Xiaomengtong Town, Yongde County (area No. 2)	FDSW202324579-1a	23935651	23547268	7.18	7.06	98.38	0.03	97.52	93.28	39.54	99.02	2.09764
Y-321	Yongde	Meiziqing Village, Xiaomengtong Town, Yongde County (area No. 2)	FDSW202324580-1a	27527556	26859017	8.26	8.06	97.57	0.03	97.26	92.87	42.25	93.2	2.38878
Y-322	Yongde	Meiziqing Village, Xiaomengtong Town, Yongde County (area No. 2)	FDSW202324581-1a	24584022	24192650	7.38	7.26	98.41	0.03	97.49	93.22	39.53	98.99	2.15499
Y-323	Yongde	Meiziqing Village, Xiaomengtong Town, Yongde County (area No. 2)	FDSW202324582-1a	26231382	25839179	7.87	7.75	98.5	0.03	97.5	93.25	39.48	99.2	2.30202
Y-324	Yongde	Meiziqing Village, Xiaomengtong Town, Yongde County (area No. 2)	FDSW202324583-1a	26148945	25735557	7.84	7.72	98.42	0.03	97.34	92.9	39.33	99.01	2.29095
Y-325	Yongde	Meiziqing Village, Xiaomengtong Town, Yongde County (area No. 2)	FDSW202324584-1a	29942346	29386713	8.98	8.82	98.14	0.03	97.62	93.55	39.56	99.17	2.61814
Y-326	Yongde	Meiziqing Village, Xiaomengtong Town, Yongde County (area No. 2)	FDSW202324585-1a	28602532	28299162	8.58	8.49	98.94	0.03	97.13	92.13	39.12	98.71	2.52321
Y-342	Yongde	Yuhua Village, Dashan Towns, Yongde County	FDSW202324586-1a	24102853	23792540	7.23	7.14	98.71	0.03	97.56	93.3	38.84	95.27	2.12014
Y-343	Yongde	Yuhua Village, Dashan Towns, Yongde County	FDSW202324587-1a	28841264	28502881	8.65	8.55	98.83	0.03	97.55	93.29	38.95	98.85	2.5403
Y-344	Yongde	Yuhua Village, Dashan Towns, Yongde County	FDSW202324588-1a	26285028	25954597	7.89	7.79	98.74	0.03	97.51	93.23	39.14	98.6	2.31209
Y-345	Yongde	Yuhua Village, Dashan Towns, Yongde County	FDSW202324589-1a	26583101	26213021	7.97	7.86	98.61	0.03	97.55	93.33	39.21	98.31	2.33529
Y-346	Yongde	Yuhua Village, Dashan Towns, Yongde County	FDSW202324590-1a	28468253	27961978	8.54	8.39	98.22	0.03	97.21	92.67	39.02	99.03	2.48752
Y-347	Yongde	Yuhua Village, Dashan Towns, Yongde County	FDSW202324591-1a	30511954	30019147	9.15	9.01	98.38	0.03	97	91.82	39.73	98.92	2.6736
Y-361	Yongde	Longzha Village, Dashan Towns, Yongde County	FDSW202324592-1a	29959012	29674756	8.99	8.9	99.05	0.03	97.53	93.23	38.89	98.65	2.64383
Y-363	Yongde	Longzha Village, Dashan Towns, Yongde County	FDSW202324593-1a	22320715	22004320	6.7	6.6	98.58	0.03	97.45	93.11	39.25	99	1.96002
Y-364	Yongde	Longzha Village, Dashan Towns, Yongde County	FDSW202324594-1a	28453534	28055680	8.54	8.42	98.6	0.03	96.98	91.71	38.78	98.66	2.4996
Y-365	Yongde	Longzha Village, Dashan Towns, Yongde County	FDSW202324595-1a	25332236	24999901	7.6	7.5	98.69	0.03	97.3	92.75	38.96	98.23	2.22531
Y-379	Yongde	Tuanshan Village, Chonggang Towns, Yongde County	FDSW202324596-1a	24551609	24211323	7.37	7.26	98.61	0.03	97.44	93.05	39.03	99.02	2.15714
Y-380	Yongde	Tuanshan Village, Chonggang Towns, Yongde County	FDSW202324597-1a	26103628	25748748	7.83	7.72	98.64	0.03	97.52	93.28	39.09	98.89	2.29373
Y-382	Yongde	Tuanshan Village, Chonggang Towns, Yongde County	FDSW202324598-1a	32892536	32521774	9.87	9.76	98.87	0.03	97.53	93.32	39.08	98.13	2.89633
Y-384	Yongde	Tuanshan Village, Chonggang Towns, Yongde County	FDSW202324599-1a	31422823	31009510	9.43	9.3	98.68	0.03	97.55	93.27	39.08	98.84	2.76247
Y-398	Yongde	Fangniuchang Village, Banka Towns, Yongde County	FDSW202324600-1a	23052659	22737986	6.92	6.82	98.63	0.03	97.5	93.25	39.45	98.2	2.02488
Y-400	Yongde	Fangniuchang Village, Banka Towns, Yongde County	FDSW202324601-1a	34008715	33638495	10.2	10.09	98.91	0.03	97.44	92.98	38.74	98.9	2.99633
Y-401	Yongde	Fangniuchang Village, Banka Towns, Yongde County	FDSW202324602-1a	24211160	23833716	7.26	7.15	98.44	0.03	97.59	93.41	40.17	96.35	2.1235
Y-402	Yongde	Fangniuchang Village, Banka Towns, Yongde County	FDSW202324603-1a	20663465	20378493	6.2	6.11	98.62	0.03	97.41	93.05	39.2	99.05	1.81443
Y-403	Yongde	Fangniuchang Village, Banka Towns, Yongde County	FDSW202324604-1a	17663643	17423960	5.3	5.23	98.64	0.03	97.41	93.03	39.08	98.94	1.55128
Y-405	Yongde	Fangniuchang Village, Banka Towns, Yongde County	FDSW202324605-1a	20490031	20213444	6.15	6.06	98.65	0.03	97.42	92.97	39.33	99.12	1.8013
Y-407	Yongde	Fangniuchang Village, Banka Towns, Yongde County	FDSW202324606-1a	27019208	26583382	8.11	7.98	98.39	0.03	97.45	93.15	39.88	96.55	2.36776
Y-424	Yongde	Dahuoluchang Village, Daxueshan Towns, Yongde County (Area 1)	FDSW202324607-1a	25860085	25575494	7.76	7.67	98.9	0.03	97.54	93.27	39.75	98.59	2.27877
Y-425	Yongde	Dahuoluchang Village, Daxueshan Towns, Yongde County (Area 1)	FDSW202324608-1a	31210688	30806847	9.36	9.24	98.71	0.03	97.39	92.95	39.05	98.89	2.74342
Y-427	Yongde	Dahuoluchang Village, Daxueshan Towns, Yongde County (Area 1)	FDSW202324609-1a	30156865	29811630	9.05	8.94	98.86	0.03	97.62	93.45	39.11	99.21	2.65715
F-9	Fengqing	Area 1, Jinxiu Chawang Village, Xiaowan Town, Fengqing County	FDSW202324353-1a	26121115	25564025	7.84	7.67	97.87	0.03	97.27	92.73	39.12	99.09	2.27431
F-10	Fengqing	Area 1, Jinxiu Chawang Village, Xiaowan Town, Fengqing County	FDSW202324354-1a	26559287	26130123	7.97	7.84	98.38	0.03	97.39	92.99	38.99	99.02	2.32591
F-11	Fengqing	Area 1, Jinxiu Chawang Village, Xiaowan Town, Fengqing County	FDSW202324355-1a	26098538	25649487	7.83	7.69	98.28	0.03	97.14	92.33	39.38	98.85	2.28286
F-12	Fengqing	Area 1, Jinxiu Chawang Village, Xiaowan Town, Fengqing County	FDSW202324375-1a	26713540	26185911	8.01	7.86	98.02	0.03	97.34	93	41.3	98.68	2.32956
F-30	Fengqing	Area No. 2, Jinxiu Chawang Village, Xiaowan Town, Fengqing County	FDSW202324376-1a	29802281	29203455	8.94	8.76	97.99	0.03	97.17	92.58	40.52	98.56	2.59652
F-31	Fengqing	Area No. 2, Jinxiu Chawang Village, Xiaowan Town, Fengqing County	FDSW202324377-1a	27946017	27266879	8.38	8.18	97.57	0.03	97.32	93	40.45	99.24	2.42613
F-32	Fengqing	Area No. 2, Jinxiu Chawang Village, Xiaowan Town, Fengqing County	FDSW202324378-1a	35374762	34615459	10.61	10.38	97.85	0.03	97.28	92.78	40.31	98.03	3.08135
F-33	Fengqing	Area No. 2, Jinxiu Chawang Village, Xiaowan Town, Fengqing County	FDSW202324379-1a	26568045	26108277	7.97	7.83	98.27	0.03	97.45	93.11	39.69	97.28	2.32478
F-34	Fengqing	Area No. 2, Jinxiu Chawang Village, Xiaowan Town, Fengqing County	FDSW202324380-1a	30004632	29491040	9	8.85	98.29	0.03	97.6	93.5	39.63	96.97	2.62674
F-44	Fengqing	Area 3, Jinxiu Chawang Village, Xiaowan Town, Fengqing County	FDSW202324381-1a	22057371	21656592	6.62	6.5	98.18	0.03	96.97	91.74	39.75	93.35	1.92972
F-45	Fengqing	Area 3, Jinxiu Chawang Village, Xiaowan Town, Fengqing County	FDSW202324382-1a	18473779	18157969	5.54	5.45	98.29	0.03	96.41	90.84	41.58	92.29	1.61494
F-46	Fengqing	Area 3, Jinxiu Chawang Village, Xiaowan Town, Fengqing County	FDSW202324383-1a	24974137	24393480	7.49	7.32	97.67	0.03	97.49	93.34	39.86	98.65	2.17163
F-47	Fengqing	Area 3, Jinxiu Chawang Village, Xiaowan Town, Fengqing County	FDSW202324384-1a	28656415	28044654	8.6	8.41	97.87	0.03	97.15	92.53	39.73	98.87	2.49306
F-48	Fengqing	Area 3, Jinxiu Chawang Village, Xiaowan Town, Fengqing County	FDSW202324385-1a	27554557	27050080	8.27	8.12	98.17	0.03	97.44	93.14	40.35	98.29	2.40809
F-49	Fengqing	Area 3, Jinxiu Chawang Village, Xiaowan Town, Fengqing County	FDSW202324386-1a	29359736	28921216	8.81	8.68	98.51	0.03	97.43	93.08	39.32	99.12	2.57436
F-50	Fengqing	Area 3, Jinxiu Chawang Village, Xiaowan Town, Fengqing County	FDSW202324387-1a	27462812	26871220	8.24	8.06	97.85	0.03	97.38	93.13	40.88	98.83	2.39027
F-51	Fengqing	Area 3, Jinxiu Chawang Village, Xiaowan Town, Fengqing County	FDSW202324388-1a	28836693	28228705	8.65	8.47	97.89	0.03	96.68	91.28	40.45	99.23	2.51085
F-52	Fengqing	Area 3, Jinxiu Chawang Village, Xiaowan Town, Fengqing County	FDSW202324389-1a	24362196	23855496	7.31	7.16	97.92	0.03	97.62	93.57	40.45	98.87	2.12556
F-53	Fengqing	Area 3, Jinxiu Chawang Village, Xiaowan Town, Fengqing County	FDSW202324390-1a	27308157	26831407	8.19	8.05	98.25	0.03	97.45	93.19	40.08	96.4	2.38906
F-54	Fengqing	Area 3, Jinxiu Chawang Village, Xiaowan Town, Fengqing County	FDSW202324391-1a	25331696	24753138	7.6	7.43	97.72	0.03	97.33	92.95	39.98	97.66	2.20367
F-55	Fengqing	Area 3, Jinxiu Chawang Village, Xiaowan Town, Fengqing County	FDSW202324392-1a	30516759	29895586	9.16	8.97	97.96	0.03	97	92.06	39.34	97.4	2.65941
F-81	Fengqing	Dingxin Village, Luodang Town, Fengqing County	FDSW202324393-1a	30996992	30445948	9.3	9.13	98.22	0.03	96.79	91.34	39.08	98.69	2.70985
F-82	Fengqing	Dingxin Village, Luodang Town, Fengqing County	FDSW202324411-1a	22151574	21763828	6.65	6.53	98.25	0.03	97.67	93.64	40.19	98.3	1.94011
F-83	Fengqing	Dingxin Village, Luodang Town, Fengqing County	FDSW202324412-1a	22162733	21685452	6.65	6.51	97.85	0.03	97.5	93.34	39.97	99.18	1.93177
F-84	Fengqing	Dingxin Village, Luodang Town, Fengqing County	FDSW202324413-1a	22630521	22224839	6.79	6.67	98.21	0.03	97.47	93.12	39.73	98.86	1.98146
F-85	Fengqing	Dingxin Village, Luodang Town, Fengqing County	FDSW202324414-1a	24789963	24261148	7.44	7.28	97.87	0.03	97.35	93	39.64	98.81	2.1604
F-97	Fengqing	Qiongying Village, Guodazhai Towns, Fengqing County (area No. 1)	FDSW202324415-1a	22667978	22319010	6.8	6.7	98.46	0.03	97.74	93.74	39.5	98.81	1.99038
F-98	Fengqing	Qiongying Village, Guodazhai Towns, Fengqing County (area No. 1)	FDSW202324416-1a	21934132	21617596	6.58	6.49	98.56	0.03	97.72	93.68	39.75	98.85	1.92748
F-99	Fengqing	Qiongying Village, Guodazhai Towns, Fengqing County (area 1)	FDSW202324417-1a	24785583	24361693	7.44	7.31	98.29	0.03	97.63	93.53	39.83	97.51	2.17095
F-100	Fengqing	Qiongying Village, Guodazhai Towns, Fengqing County (area No. 1)	FDSW202324418-1a	25368278	24881122	7.61	7.46	98.08	0.03	97.31	92.84	39.37	98.21	2.21457
F-101	Fengqing	Qiongying Village, Guodazhai Towns, Fengqing County (area No. 1)	FDSW202324419-1a	23495211	23019114	7.05	6.91	97.97	0.03	97.5	93.25	39.53	99.09	2.05047
F-102	Fengqing	Qiongying Village, Guodazhai Towns, Fengqing County (area No. 1)	FDSW202324420-1a	21087230	20716376	6.33	6.21	98.24	0.03	97.56	93.42	39.81	98.89	1.84554
F-103	Fengqing	Qiongying Village, Guodazhai Towns, Fengqing County (area No. 1)	FDSW202324421-1a	28005306	27506983	8.4	8.25	98.22	0.03	97.35	92.94	39.51	99.12	2.44809
F-104	Fengqing	Qiongying Village, Guodazhai Towns, Fengqing County (area 1)	FDSW202324422-1a	22709328	22270569	6.81	6.68	98.07	0.03	97.45	93.16	40.13	99.17	1.98354
F-105	Fengqing	Qiongying Village, Guodazhai Towns, Fengqing County (area No. 1)	FDSW202324423-1a	23780303	23250233	7.13	6.98	97.77	0.03	96.72	91.52	40.29	98.62	2.06529
F-125	Fengqing	Qiongying Village, Guodazhai Towns, Fengqing County (area No. 2)	FDSW202324424-1a	23940418	23583742	7.18	7.08	98.51	0.03	97.4	92.97	39.29	98.83	2.09989
F-126	Fengqing	Qiongying Village, Guodazhai Towns, Fengqing County (area No. 2)	FDSW202324425-1a	24645237	24254119	7.39	7.28	98.41	0.03	97.66	93.58	39.84	96.97	2.16126
F-127	Fengqing	Qiongying Village, Guodazhai Towns, Fengqing County (area No. 2)	FDSW202324426-1a	27837097	27360702	8.35	8.21	98.29	0.03	97.52	93.28	39.59	99.01	2.43707
F-134	Fengqing	Baimu Village, Sanchahe Town, Fengqing County	FDSW202324427-1a	22017972	21600947	6.61	6.48	98.11	0.03	97.59	93.44	39.82	99.27	1.92535
F-135	Fengqing	Baimu Village, Sanchahe Town, Fengqing County	FDSW202324428-1a	24933586	24402061	7.48	7.32	97.87	0.03	97.19	92.66	40.41	98.45	2.17001
F-136	Fengqing	Baimu Village, Sanchahe Town, Fengqing County	FDSW202324429-1a	23040113	22663948	6.91	6.8	98.37	0.03	97.76	93.81	39.96	97.43	2.02101
F-137	Fengqing	Baimu Village, Sanchahe Town, Fengqing County	FDSW202324445-1a	24540026	24115456	7.36	7.23	98.27	0.03	97.51	93.31	39.47	99.2	2.14774
F-138	Fengqing	Baimu Village, Sanchahe Town, Fengqing County	FDSW202324446-1a	25103467	24608368	7.53	7.38	98.03	0.03	97.38	93.03	39.53	99.13	2.191
F-139	Fengqing	Baimu Village, Sanchahe Town, Fengqing County	FDSW202324447-1a	24880760	24378581	7.46	7.31	97.98	0.03	97.45	93.23	40.27	98.88	2.171
F-140	Fengqing	Baimu Village, Sanchahe Town, Fengqing County	FDSW202324448-1a	22431667	21995953	6.73	6.6	98.06	0.03	97.4	93.06	39.67	99.04	1.95839
F-155	Fengqing	Lida Village, Mengyou Town, Fengqing County	FDSW202324449-1a	25912878	25409498	7.77	7.62	98.06	0.03	96.64	91.03	39.27	99.24	2.26066
F-156	Fengqing	Lida Village, Mengyou Town, Fengqing County	FDSW202324450-1a	25211887	24746593	7.56	7.42	98.15	0.03	97.56	93.39	39.34	99.24	2.20505
Y-428	Yongde	Dahuoluchang Village, Daxueshan Towns, Yongde County (Area 1)	FDSW202324610-1a	24409687	24019307	7.32	7.21	98.4	0.03	97.36	92.94	40	97.56	2.13819
Y-429	Yongde	Dahuoluchang Village, Daxueshan Towns, Yongde County (Area 1)	FDSW202324611-1a	22060561	21838093	6.62	6.55	98.99	0.03	97.56	93.29	39.12	98.22	1.94573
Y-430	Yongde	Dahuoluchang Village, Daxueshan Towns, Yongde County (Area 1)	FDSW202324612-1a	20816352	20483254	6.24	6.14	98.4	0.03	97.48	93.24	40.31	98.42	1.82412
Y-431	Yongde	Dahuoluchang Village, Daxueshan Towns, Yongde County (Area 1)	FDSW202324613-1a	26055799	25634348	7.82	7.69	98.38	0.03	97.33	92.91	39.77	98.88	2.28124
Y-432	Yongde	Dahuoluchang Village, Daxueshan Towns, Yongde County (Area 1)	FDSW202324614-1a	26745932	26482846	8.02	7.94	99.02	0.03	97.46	93.05	38.91	98.8	2.35917
Y-450	Yongde	Dayanfang Village, Daxueshan Towns, Yongde County (area No. 2)	FDSW202324615-1a	27780726	27370710	8.33	8.21	98.52	0.03	97.47	93.19	39.56	98.87	2.43772
Y-451	Yongde	Dayanfang Village, Daxueshan Towns, Yongde County (area No. 2)	FDSW202324616-1a	20900005	20589896	6.27	6.18	98.52	0.03	97.34	92.87	39.11	98.75	1.83314
Y-452	Yongde	Dayanfang Village, Daxueshan Towns, Yongde County (area No. 2)	FDSW202324617-1a	23509082	23122337	7.05	6.94	98.35	0.03	97.29	92.79	39.61	98.77	2.05746
Y-454	Yongde	Dayanfang Village, Daxueshan Towns, Yongde County (area No. 2)	FDSW202324618-1a	28476038	28059417	8.54	8.42	98.54	0.03	97.68	93.58	39.14	98.97	2.50118
Y-455	Yongde	Dayanfang Village, Daxueshan Towns, Yongde County (area No. 2)	FDSW202324619-1a	26984686	26609241	8.1	7.98	98.61	0.03	97.58	93.33	39.01	99.09	2.37125
Y-456	Yongde	Dayanfang Village, Daxueshan Towns, Yongde County (area No. 2)	FDSW202324620-1a	24924423	24677828	7.48	7.4	99.01	0.03	97.62	93.37	38.86	99.13	2.19971
Y-457	Yongde	Dayanfang Village, Daxueshan Towns, Yongde County (area No. 2)	FDSW202324621-1a	21509638	21200110	6.45	6.36	98.56	0.03	97.88	94.11	43.26	97.12	1.8899
Y-476	Yongde	Manzha Village, Yalian Towns, Yongde County	FDSW202324622-1a	24154090	23867689	7.25	7.16	98.81	0.03	97.81	93.89	42.24	73.01	2.12806
YS-4	Yunxian	Baiyingshan Village, Manwan Town, Yun County	FDSW202324361-1a	23913157	23487490	7.17	7.05	98.22	0.03	96.81	91.41	38.91	99.07	2.09165
YS-5	Yunxian	Baiyingshan Village, Manwan Town, Yun County	FDSW202324362-1a	28716593	28161402	8.61	8.45	98.07	0.03	96.82	91.54	39.22	98.91	2.50618
YS-6	Yunxian	Baiyingshan Village, Manwan Town, Yun County	FDSW202324363-1a	34697504	34150281	10.41	10.25	98.42	0.03	97.25	92.53	39.92	99.01	3.04606
YS-7	Yunxian	Baiyingshan Village, Manwan Town, Yun County	FDSW202324364-1a	36212608	35348831	10.86	10.6	97.61	0.03	97.31	92.97	39.77	98.93	3.14545
YS-8	Yunxian	Baiyingshan Village, Manwan Town, Yun County	FDSW202324365-1a	28846661	28362450	8.65	8.51	98.32	0.03	97.13	92.1	40.97	99.19	2.52763
YS-9	Yunxian	Baiyingshan Village, Manwan Town, Yun County	FDSW202324366-1a	25246435	24689949	7.57	7.41	97.8	0.03	97.23	92.75	40.3	98.59	2.19617
YS-10	Yunxian	Baiyingshan Village, Manwan Town, Yun County	FDSW202324367-1a	30193663	29475167	9.06	8.84	97.62	0.03	97.47	93.3	39.88	99.34	2.62268
YS-11	Yunxian	Baiyingshan Village, Manwan Town, Yun County	FDSW202324368-1a	34105611	33487342	10.23	10.05	98.19	0.03	97.23	92.6	39.77	99.04	2.97995
YS-12	Yunxian	Baiyingshan Village, Manwan Town, Yun County	FDSW202324369-1a	30455454	29874176	9.14	8.96	98.09	0.03	97.57	93.46	39.62	99.15	2.66039
YS-13	Yunxian	Baiyingshan Village, Manwan Town, Yun County	FDSW202324370-1a	27947142	27468376	8.38	8.24	98.29	0.03	97.46	93.17	39.62	98.89	2.445
YS-14	Yunxian	Baiyingshan Village, Manwan Town, Yun County	FDSW202324371-1a	32593211	32057047	9.78	9.62	98.35	0.03	96.8	91.4	39.5	99.1	2.85386
YS-15	Yunxian	Baiyingshan Village, Manwan Town, Yun County	FDSW202324372-1a	35391802	34762646	10.62	10.43	98.22	0.03	97.53	93.36	39.17	99.18	3.09467
YS-16	Yunxian	Baiyingshan Village, Manwan Town, Yun County	FDSW202324373-1a	24300958	23907470	7.29	7.17	98.38	0.03	97.5	93.2	39.01	99.02	2.12928
YS-17	Yunxian	Baiyingshan Village, Manwan Town, Yun County	FDSW202324374-1a	26755035	26279515	8.03	7.88	98.22	0.03	97.42	93.06	39.6	98.33	2.33933
YS-18	Yunxian	Baiyingshan Village, Manwan Town, Yun County	FDSW202324356-1a	22629185	22249220	6.79	6.67	98.32	0.03	97.62	93.5	39.95	99.27	1.98247
YS-19	Yunxian	Baiyingshan Village, Manwan Town, Yun County	FDSW202324357-1a	22629879	22233788	6.79	6.67	98.25	0.03	97.36	92.89	39.09	99.08	1.97838
YS-20	Yunxian	Baiyingshan Village, Manwan Town, Yun County	FDSW202324358-1a	25796786	25297705	7.74	7.59	98.07	0.03	97.33	92.88	38.86	98.72	2.25185
YS-21	Yunxian	Baiyingshan Village, Manwan Town, Yun County	FDSW202324359-1a	24696649	24201960	7.41	7.26	98	0.03	97.51	93.23	39.49	98.95	2.15584
YS-22	Yunxian	Baiyingshan Village, Manwan Town, Yun County	FDSW202324360-1a	29789847	29175866	8.94	8.75	97.94	0.03	96.81	91.47	39.17	98.2	2.59734
YS-23	Yunxian	Baiyingshan Village, Manwan Town, Yun County	FDSW202324394-1a	31785597	31046905	9.54	9.31	97.68	0.03	96.66	91.12	40.54	98.36	2.76153
YS-24	Yunxian	Baiyingshan Village, Manwan Town, Yun County	FDSW202324395-1a	33329756	32727908	10	9.82	98.19	0.03	96.81	91.4	40.22	97.93	2.91441
YS-25	Yunxian	Baiyingshan Village, Manwan Town, Yun County	FDSW202324396-1a	32736019	32272977	9.82	9.68	98.59	0.03	97.44	93.09	39.7	98.96	2.87327
YS-26	Yunxian	Baiyingshan Village, Manwan Town, Yun County	FDSW202324397-1a	25017147	24649866	7.51	7.39	98.53	0.03	97.59	93.43	39.4	98.91	2.1962
YS-27	Yunxian	Baiyingshan Village, Manwan Town, Yun County	FDSW202324398-1a	25473786	24833021	7.64	7.45	97.48	0.03	97.25	92.89	40.97	98.5	2.20894
YS-28	Yunxian	Baiyingshan Village, Manwan Town, Yun County	FDSW202324399-1a	25680074	25023031	7.7	7.51	97.44	0.03	97.34	93.09	41.09	99.12	2.22601
YS-29	Yunxian	Baiyingshan Village, Manwan Town, Yun County	FDSW202324400-1a	30713851	30199480	9.21	9.06	98.33	0.03	97.42	93.06	40.23	96.67	2.68843
YS-30	Yunxian	Baiyingshan Village, Manwan Town, Yun County	FDSW202324401-1a	25102545	24538414	7.53	7.36	97.75	0.03	97.35	93.02	39.76	98.8	2.18473
YS-31	Yunxian	Baiyingshan Village, Manwan Town, Yun County	FDSW202324402-1a	21522567	21201605	6.46	6.36	98.51	0.03	97.67	93.63	39.31	98.91	1.88975
YS-32	Yunxian	Baiyingshan Village, Manwan Town, Yun County	FDSW202324403-1a	23821078	23420260	7.15	7.03	98.32	0.03	97.47	93.2	39.86	99.26	2.08602
YS-33	Yunxian	Baiyingshan Village, Manwan Town, Yun County	FDSW202324404-1a	24112534	23695254	7.23	7.11	98.27	0.03	97.46	93.13	39.47	98.09	2.11082
YS-35	Yunxian	Baiyingshan Village, Manwan Town, Yun County	FDSW202324405-1a	26780048	26268124	8.03	7.88	98.09	0.03	97.51	93.34	39.72	97.62	2.33986
YS-36	Yunxian	Baiyingshan Village, Manwan Town, Yun County	FDSW202324406-1a	26868063	26327898	8.06	7.9	97.99	0.03	97.51	93.35	39.58	98.94	2.34496
YS-38	Yunxian	Baiyingshan Village, Manwan Town, Yun County	FDSW202324407-1a	28136635	27650909	8.44	8.3	98.27	0.03	97.55	93.38	39.67	97.38	2.46367
YS-39	Yunxian	Baiyingshan Village, Manwan Town, Yun County	FDSW202324408-1a	24593638	24152734	7.38	7.25	98.21	0.03	97.53	93.38	39.49	98.2	2.15165
YS-40	Yunxian	Baiyingshan Village, Manwan Town, Yun County	FDSW202324409-1a	29409763	28865874	8.82	8.66	98.15	0.03	97.39	92.98	39.57	98.64	2.57149
YS-41	Yunxian	Baiyingshan Village, Manwan Town, Yun County	FDSW202324410-1a	23986048	23630970	7.2	7.09	98.52	0.03	97.6	93.45	39.33	99.09	2.10591
YS-42	Yunxian	Baiyingshan Village, Manwan Town, Yun County	FDSW202324430-1a	22023835	21618072	6.61	6.49	98.16	0.03	97.44	93.16	40.27	98.99	1.92484
YS-45	Yunxian	Baiyingshan Village, Manwan Town, Yun County	FDSW202324431-1a	26992630	26404852	8.1	7.92	97.82	0.03	96.78	91.62	40.27	97.14	2.34702
YS-48	Yunxian	Baiyingshan Village, Manwan Town, Yun County	FDSW202324432-1a	23190260	22666870	6.96	6.8	97.74	0.03	97.35	93.04	42.14	92.52	2.01749
YS-49	Yunxian	Baiyingshan Village, Manwan Town, Yun County	FDSW202324433-1a	26775336	26068851	8.03	7.82	97.36	0.03	96.83	91.8	40.66	96.81	2.31792
YS-50	Yunxian	Baiyingshan Village, Manwan Town, Yun County	FDSW202324434-1a	22836577	22404978	6.85	6.72	98.11	0.03	97.78	93.84	40.7	94.9	1.99832
YS-51	Yunxian	Baiyingshan Village, Manwan Town, Yun County	FDSW202324435-1a	20813057	20455397	6.24	6.14	98.28	0.03	96.53	91.02	40.56	98.61	1.82001
YS-52	Yunxian	Baiyingshan Village, Manwan Town, Yun County	FDSW202324436-1a	27235746	26705179	8.17	8.01	98.05	0.03	97.29	92.9	41.09	99.21	2.37623
YS-53	Yunxian	Baiyingshan Village, Manwan Town, Yun County	FDSW202324437-1a	26511047	26075106	7.95	7.82	98.36	0.03	97.5	93.25	38.99	99.03	2.32291
YS-54	Yunxian	Baiyingshan Village, Manwan Town, Yun County	FDSW202324438-1a	27185359	26540264	8.16	7.96	97.63	0.03	97.39	93.16	40.77	99.23	2.36239
YS-55	Yunxian	Baiyingshan Village, Manwan Town, Yun County	FDSW202324439-1a	26950046	26618233	8.09	7.99	98.77	0.03	97.52	93.23	39.36	98.97	2.37154
YS-57	Yunxian	Baiyingshan Village, Manwan Town, Yun County	FDSW202324440-1a	27487596	26878869	8.25	8.06	97.79	0.03	97.38	93.16	43.04	90.31	2.39199
YS-60	Yunxian	Baiyingshan Village, Manwan Town, Yun County	FDSW202324441-1a	23823192	23424024	7.15	7.03	98.32	0.03	97.59	93.47	40.29	99.24	2.08676
YS-61	Yunxian	Baiyingshan Village, Manwan Town, Yun County	FDSW202324442-1a	25256699	24821304	7.58	7.45	98.28	0.03	97.57	93.42	39.6	98.39	2.21131
YS-62	Yunxian	Baiyingshan Village, Manwan Town, Yun County	FDSW202324443-1a	26107483	25657719	7.83	7.7	98.28	0.03	97.52	93.34	41.25	98.45	2.28445
YS-63	Yunxian	Baiyingshan Village, Manwan Town, Yun County	FDSW202324444-1a	25064618	24590246	7.52	7.38	98.11	0.03	97.56	93.39	39.55	98.55	2.19139
YS-65	Yunxian	Baiyingshan Village, Manwan Town, Yun County	FDSW202324451-1a	26960451	26538331	8.09	7.96	98.43	0.03	97.11	92.31	39.33	98.86	2.36227
YS-66	Yunxian	Baiyingshan Village, Manwan Town, Yun County	FDSW202324452-1a	23649112	23289862	7.09	6.99	98.48	0.03	97.56	93.36	39.84	98.42	2.07512
YS-67	Yunxian	Baiyingshan Village, Manwan Town, Yun County	FDSW202324453-1a	24453113	24030375	7.34	7.21	98.27	0.03	97.48	93.2	39.53	98.37	2.14013
YS-68	Yunxian	Baiyingshan Village, Manwan Town, Yun County	FDSW202324454-1a	27125108	26574510	8.14	7.97	97.97	0.03	97.49	93.28	40.62	97.79	2.3676
YS-69	Yunxian	Baiyingshan Village, Manwan Town, Yun County	FDSW202324455-1a	27134261	26751160	8.14	8.03	98.59	0.03	97.64	93.49	39.36	99.01	2.38547
YS-70	Yunxian	Baiyingshan Village, Manwan Town, Yun County	FDSW202324456-1a	26447509	26027222	7.93	7.81	98.41	0.03	97.58	93.45	40.7	98.98	2.31886
YS-71	Yunxian	Baiyingshan Village, Manwan Town, Yun County	FDSW202324457-1a	24694465	24201231	7.41	7.26	98	0.03	97.47	93.22	39.7	98.3	2.15573
YS-72	Yunxian	Baiyingshan Village, Manwan Town, Yun County	FDSW202324458-1a	26367447	25830582	7.91	7.75	97.96	0.03	97.56	93.45	40.05	98.37	2.30026
YS-73	Yunxian	Baiyingshan Village, Manwan Town, Yun County	FDSW202324459-1a	26997520	26538653	8.1	7.96	98.3	0.03	97.62	93.52	39.84	99.09	2.36483
YS-74	Yunxian	Baiyingshan Village, Manwan Town, Yun County	FDSW202324460-1a	29044170	28543971	8.71	8.56	98.28	0.03	97.59	93.48	40	98.65	2.54377
YS-75	Yunxian	Baiyingshan Village, Manwan Town, Yun County	FDSW202324461-1a	28791186	28388941	8.64	8.52	98.6	0.03	97.49	93.15	39.27	98.96	2.53027
YS-76	Yunxian	Baiyingshan Village, Manwan Town, Yun County	FDSW202324462-1a	24011544	23593459	7.2	7.08	98.26	0.03	97.32	92.88	40.09	98.62	2.10023
YS-77	Yunxian	Baiyingshan Village, Manwan Town, Yun County	FDSW202324463-1a	25924909	25564386	7.78	7.67	98.61	0.03	97.6	93.47	39.41	98.98	2.27707
YS-79	Yunxian	Yunxian Village, Dachaoshanxi Town, Zhishanqing Village	FDSW202324464-1a	32067221	31682676	9.62	9.5	98.8	0.03	97.39	92.88	39.09	98.63	2.82284
YS-80	Yunxian	Yunxian Village, Dachaoshanxi Town, Zhishanqing Village	FDSW202324465-1a	25755596	25278676	7.73	7.58	98.15	0.03	97.62	93.59	40.75	96.77	2.25163
YS-81	Yunxian	Zhishanqing Village, Dachaoshanxi Town, Yunxian Village	FDSW202324466-1a	28500638	28039360	8.55	8.41	98.38	0.03	97.59	93.42	39.77	98.58	2.49864
YS-82	Yunxian	Zhishanqing Village, Dachaoshanxi Town, Yunxian Village	FDSW202324467-1a	25990663	25477986	7.8	7.64	98.03	0.03	97.45	93.2	39.89	98.44	2.26841
YS-85	Yunxian	Zhishanqing Village, Dachaoshanxi Town, Yunxian Village	FDSW202324468-1a	30951094	30251124	9.29	9.08	97.74	0.03	97.51	93.43	40.53	98.95	2.69286
YS-102	Yunxian	Nuowu Group, Changputang Village, Dachaoshanxi Town, Yunxian Village (area No. 1)	FDSW202324469-1a	22879502	22557142	6.86	6.77	98.59	0.03	97.66	93.54	39.34	98.99	2.01078
YS-103	Yunxian	Nuowu Group, Changputang Village, Dachaoshanxi Town, Yunxian Village (area No. 1)	FDSW202324470-1a	26866345	26432148	8.06	7.93	98.38	0.03	97.47	93.16	39.75	99.21	2.35439
YS-104	Yunxian	Nuowu Group, Changputang Village, Dachaoshanxi Town, Yunxian Village (area No. 1)	FDSW202324471-1a	24517058	24114656	7.36	7.23	98.36	0.03	97.41	93.09	40.19	98.69	2.14658
YS-105	Yunxian	Nuowu Group, Changputang Village, Dachaoshanxi Town, Yunxian Village (area No. 1)	FDSW202324472-1a	26597269	26222344	7.98	7.87	98.59	0.03	97.45	93.1	39.62	98.73	2.33496
YS-106	Yunxian	Nuowu Group, Changputang Village, Dachaoshanxi Town, Yunxian Village (area No. 1)	FDSW202324473-1a	23885694	23504938	7.17	7.05	98.41	0.03	97.54	93.35	41.12	88.41	2.09351
YS-116	Yunxian	Hongdoushan Group, Changputang Village, Dachaoshanxi Town, Yunxian Village (area No. 2)	FDSW202324474-1a	28700978	28170113	8.61	8.45	98.15	0.03	97.47	93.14	40.28	95.65	2.50986
YS-118	Yunxian	Hongdoushan Group, Changputang Village, Dachaoshanxi Town, Yunxian Village (area No. 2)	FDSW202324475-1a	25858717	25370578	7.76	7.61	98.11	0.03	97.34	92.98	41.49	97.51	2.25699
YS-119	Yunxian	Hongdoushan Group, Changputang Village, Dachaoshanxi Town, Yunxian Village (area No. 2)	FDSW202324476-1a	29094859	28681821	8.73	8.6	98.58	0.03	97.61	93.49	40.53	95.83	2.55496
YS-120	Yunxian	Hongdoushan Group, Changputang Village, Dachaoshanxi Town, Yunxian Village (area No. 2)	FDSW202324477-1a	28023793	27462958	8.41	8.24	98	0.03	97.3	92.87	40.11	98.96	2.44369
YS-131	Yunxian	Xiyuan Village, Dachaoshanxi Town, Yunxian Village	FDSW202324478-1a	23852479	23473310	7.16	7.04	98.41	0.03	97.47	93.16	40.55	98.74	2.09015
YS-132	Yunxian	Xiyuan Village, Dachaoshanxi Town, Yunxian Village	FDSW202324479-1a	22655361	22217302	6.8	6.67	98.07	0.03	97.6	93.53	40.53	98.69	1.97923
YS-133	Yunxian	Xiyuan Village, Dachaoshanxi Town, Yunxian Village	FDSW202324480-1a	26919419	26186505	8.08	7.86	97.28	0.03	97.17	92.68	41.26	98.63	2.32784
YS-139	Yunxian	Nanmaohe Village, Yongbao Town, Yun County	FDSW202324481-1a	26083072	25644414	7.82	7.69	98.32	0.03	97.48	93.19	40.56	99.04	2.28314
YS-140	Yunxian	Nanmaohe Village, Yongbao Town, Yun County	FDSW202324482-1a	26088449	25627530	7.83	7.69	98.23	0.03	97.52	93.3	39.9	98.74	2.28244
YS-141	Yunxian	Nanmaohe Village, Yongbao Town, Yun County	FDSW202324483-1a	23865457	23458192	7.16	7.04	98.29	0.03	97.62	93.55	41.17	97.61	2.08977
YS-147	Yunxian	Liujia Group, Lishu Village, Yongbao Town, Yun County	FDSW202324484-1a	29036913	28284245	8.71	8.49	97.41	0.03	97.34	93.05	41.16	98.96	2.51729
YS-148	Yunxian	Liujia Group, Lishu Village, Yongbao Town, Yun County	FDSW202324485-1a	23840108	23346567	7.15	7	97.93	0.03	97.41	93.12	39.87	98.46	2.07946
YS-149	Yunxian	Liujia Group, Lishu Village, Yongbao Town, Yun County	FDSW202324486-1a	24536778	24137858	7.36	7.24	98.37	0.03	97.59	93.41	39.95	97.45	2.15074
YS-150	Yunxian	Liujia Group, Lishu Village, Yongbao Town, Yun County	FDSW202324487-1a	36834354	36027167	11.05	10.81	97.81	0.03	96.88	91.72	39.9	98.9	3.21318
YS-151	Yunxian	Liujia Group, Lishu Village, Yongbao Town, Yun County	FDSW202324488-1a	33850858	33067082	10.16	9.92	97.68	0.03	97.04	92.09	40.26	98.29	2.94991
YS-152	Yunxian	Liujia Group, Lishu Village, Yongbao Town, Yun County	FDSW202324489-1a	17074905	16677231	5.12	5	97.67	0.03	97.44	93.2	39.81	98.81	1.48489
YS-165	Yunxian	Zhuanshuihe Village, Maolan Town, Yun County (Area 1)	FDSW202324490-1a	27267891	26878346	8.18	8.06	98.57	0.03	96.89	91.59	39.31	97.28	2.39831
YS-166	Yunxian	Zhuanshuihe Village, Maolan Town, Yun County (Area 1)	FDSW202324491-1a	21830593	21408270	6.55	6.42	98.07	0.03	96.77	91.59	39.06	98.62	1.90413
YS-167	Yunxian	Zhuanshuihe Village, Maolan Town, Yun County (Area 1)	FDSW202324492-1a	18950534	18622974	5.69	5.59	98.27	0.03	96.75	91.36	39.7	96.09	1.66245
YS-168	Yunxian	Zhuanshuihe Village, Maolan Town, Yun County (Area 1)	FDSW202324493-1a	26309884	25856948	7.89	7.76	98.28	0.03	96.74	91.36	39.8	98.04	2.30569
Y-488	Yongde	Tatuo Village, Yalian Towns, Yongde County (Area 1)	FDSW202324623-1a	23101572	22791324	6.93	6.84	98.66	0.03	97.53	93.33	40.87	97.44	2.0292
Y-489	Yongde	Tatuo Village, Yalian Towns, Yongde County (Area 1)	FDSW202324624-1a	27030972	26623092	8.11	7.99	98.49	0.03	97.54	93.22	39.55	99.13	2.37255
Y-490	Yongde	Tatuo Village, Yalian Towns, Yongde County (Area 1)	FDSW202324625-1a	22168447	21944281	6.65	6.58	98.99	0.03	97.61	93.44	39.16	99.04	1.95533
Y-492	Yongde	Tatuo Village, Yalian Towns, Yongde County (Area 1)	FDSW202324626-1a	27534569	27143277	8.26	8.14	98.58	0.03	97.69	93.56	39.47	99.17	2.42006
Y-509	Yongde	Tatuo Village, Yalian Towns, Yongde County (area No. 2)	FDSW202324627-1a	26329038	25923450	7.9	7.78	98.46	0.03	97.55	93.33	39.63	99.23	2.31083
Y-510	Yongde	Tatuo Village, Yalian Towns, Yongde County (area No. 2)	FDSW202324628-1a	25435513	25107757	7.63	7.53	98.71	0.03	97.56	93.28	39.41	98.74	2.2375
Y-511	Yongde	Tatuo Village, Yalian Towns, Yongde County (area No. 2)	FDSW202324629-1a	30555777	30209900	9.17	9.06	98.87	0.03	97.66	93.5	39.16	99.21	2.69302
Y-512	Yongde	Tatuo Village, Yalian Towns, Yongde County (area No. 2)	FDSW202324630-1a	25927264	25396838	7.78	7.62	97.95	0.03	97.28	92.8	39.3	98.97	2.26091
Y-513	Yongde	Tatuo Village, Yalian Towns, Yongde County (area No. 2)	FDSW202324631-1a	26341506	25896094	7.9	7.77	98.31	0.03	97.2	92.58	39.09	98.77	2.30467
Y-525	Yongde	Guangshan Tea Garden, Wumulong Towns, Yongde County	FDSW202324632-1a	29562060	28960184	8.87	8.69	97.96	0.03	97.22	92.67	39.47	97.41	2.576
Y-526	Yongde	Guangshan Tea Garden, Wumulong Towns, Yongde County	FDSW202324633-1a	18911112	18574665	5.67	5.57	98.22	0.03	97.52	93.28	42.64	80	1.65486
Y-528	Yongde	Guangshan Tea Garden, Wumulong Towns, Yongde County	FDSW202324634-1a	31664438	31188141	9.5	9.36	98.5	0.03	97.41	92.99	38.69	98.96	2.77801
Y-529	Yongde	Guangshan Tea Garden, Wumulong Towns, Yongde County	FDSW202324635-1a	31767702	31257944	9.53	9.38	98.4	0.03	97.11	92.36	38.81	99.02	2.77973
Y-530	Yongde	Guangshan Tea Garden, Wumulong Towns, Yongde County	FDSW202324636-1a	25729696	25217121	7.72	7.57	98.01	0.03	97.48	93.2	39.78	97.93	2.24656
Y-544	Yongde	Damaidi Village, Daxueshan Towns, Yongde County (Area 1)	FDSW202324637-1a	23990609	23549655	7.2	7.06	98.16	0.03	97.39	92.95	39.53	94.44	2.09685
Y-546	Yongde	Damaidi Village, Daxueshan Towns, Yongde County (area 1)	FDSW202324638-1a	23354044	22690017	7.01	6.81	97.16	0.03	97.22	92.69	40.64	89.87	2.01922
Y-553	Yongde	Damaidi Village, Daxueshan Towns, Yongde County (area 2)	FDSW202324639-1a	24493462	24003833	7.35	7.2	98	0.03	97.39	93.09	41.34	96.38	2.13645
Y-554	Yongde	Damaidi Village, Daxueshan Towns, Yongde County (area 2)	FDSW202324640-1a	28773329	28283597	8.63	8.49	98.3	0.03	97.51	93.19	39.42	96.43	2.52016
Y-563	Yongde	Damaidi Village, Daxueshan Towns, Yongde County (area 2)	FDSW202324641-1a	26798335	26262360	8.04	7.88	98	0.03	97.36	92.86	40.36	97.35	2.33786
G-1	Gengma	1 Xiangzhulin Village, Mengyong Town, Gengma County	FDSW202324642-1a	31080569	30751986	9.32	9.23	98.94	0.03	97.48	93.12	38.66	98.19	2.7398
G-2	Gengma	1 Xiangzhulin Village, Mengyong Town, Gengma County	FDSW202324643-1a	28471329	28030075	8.54	8.41	98.45	0.03	97.05	92.17	39.05	98.56	2.495
G-3	Gengma	1 Xiangzhulin Village, Mengyong Town, Gengma County	FDSW202324644-1a	27878519	27489399	8.36	8.25	98.6	0.03	97.57	93.3	38.96	98.36	2.44963
G-4	Gengma	1 Xiangzhulin Village, Mengyong Town, Gengma County	FDSW202324645-1a	24765213	24435692	7.43	7.33	98.67	0.03	97.41	93	38.82	98.88	2.17596
G-5	Gengma	1 Xiangzhulin Village, Mengyong Town, Gengma County	FDSW202324646-1a	25686127	25298716	7.71	7.59	98.49	0.03	97.49	93.18	39	99.01	2.25423
G-6	Gengma	1 Xiangzhulin Village, Mengyong Town, Gengma County	FDSW202324647-1a	28379109	27818428	8.51	8.35	98.02	0.03	97.31	92.84	39.8	98.66	2.47663
G-7	Gengma	1 Xiangzhulin Village, Mengyong Town, Gengma County	FDSW202324648-1a	28544623	27966546	8.56	8.39	97.97	0.03	97.4	93.03	40.05	98.78	2.49014
G-8	Gengma	1 Xiangzhulin Village, Mengyong Town, Gengma County	FDSW202324649-1a	27520973	27128221	8.26	8.14	98.57	0.03	97.5	93.22	39.15	98.54	2.41705
G-9	Gengma	1 Xiangzhulin Village, Mengyong Town, Gengma County	FDSW202324650-1a	33114794	32589822	9.93	9.78	98.41	0.03	97.36	93	39.69	99.04	2.89976
G-10	Gengma	1 Xiangzhulin Village, Mengyong Town, Gengma County	FDSW202324651-1a	28414777	27977015	8.52	8.39	98.46	0.03	97.59	93.42	39.8	99.18	2.49368
G-11	Gengma	1 Xiangzhulin Village, Mengyong Town, Gengma County	FDSW202324652-1a	36659254	36052321	11	10.82	98.34	0.03	97.44	93.12	39.09	99.13	3.21106
G-12	Gengma	1 Xiangzhulin Village, Mengyong Town, Gengma County	FDSW202324653-1a	29819794	29411881	8.95	8.82	98.63	0.03	97.52	93.11	39.08	99.03	2.62246
G-13	Gengma	1 Xiangzhulin Village, Mengyong Town, Gengma County	FDSW202324654-1a	27324833	26870237	8.2	8.06	98.34	0.03	97.37	92.87	38.95	99.21	2.39281
G-14	Gengma	1 Xiangzhulin Village, Mengyong Town, Gengma County	FDSW202324655-1a	27878657	27486272	8.36	8.25	98.59	0.03	97.62	93.45	38.96	98.92	2.44924
G-15	Gengma	1 Xiangzhulin Village, Mengyong Town, Gengma County	FDSW202324656-1a	31354787	30766335	9.41	9.23	98.12	0.03	97.3	92.69	39.06	99.17	2.74036
G-16	Gengma	1 Xiangzhulin Village, Mengyong Town, Gengma County	FDSW202324657-1a	32553226	32029279	9.77	9.61	98.39	0.03	97.62	93.47	38.86	99.04	2.85447
G-17	Gengma	1 Xiangzhulin Village, Mengyong Town, Gengma County	FDSW202324658-1a	28654780	28134849	8.6	8.44	98.19	0.03	97.55	93.34	39.97	98.89	2.50647
G-18	Gengma	1 Xiangzhulin Village, Mengyong Town, Gengma County	FDSW202324659-1a	35218006	34583129	10.57	10.37	98.2	0.03	97.33	92.81	38.98	99.02	3.07853
G-19	Gengma	1 Xiangzhulin Village, Mengyong Town, Gengma County	FDSW202324660-1a	32324857	31744349	9.7	9.52	98.2	0.03	97.5	93.24	39.2	98.88	2.82707
G-20	Gengma	1 Xiangzhulin Village, Mengyong Town, Gengma County	FDSW202324661-1a	21406546	21051870	6.42	6.32	98.34	0.03	97.56	93.26	38.94	99.16	1.87606
G-21	Gengma	1 Xiangzhulin Village, Mengyong Town, Gengma County	FDSW202324662-1a	28413088	27793413	8.52	8.34	97.82	0.03	97.28	92.72	39.22	98.94	2.47372
G-22	Gengma	1 Xiangzhulin Village, Mengyong Town, Gengma County	FDSW202324663-1a	29015208	28472981	8.7	8.54	98.13	0.03	97.3	92.78	39.36	99.21	2.534
G-23	Gengma	1 Xiangzhulin Village, Mengyong Town, Gengma County	FDSW202324664-1a	28131919	27717879	8.44	8.32	98.53	0.03	97.25	92.59	38.95	98.63	2.46702
G-24	Gengma	1 Xiangzhulin Village, Mengyong Town, Gengma County	FDSW202324665-1a	27997078	27515297	8.4	8.25	98.28	0.03	97.42	93.02	39.31	98.15	2.45008
G-25	Gengma	1 Xiangzhulin Village, Mengyong Town, Gengma County	FDSW202324666-1a	27570243	27171099	8.27	8.15	98.55	0.03	97.46	93.01	39.04	99.12	2.4216
G-26	Gengma	1 Xiangzhulin Village, Mengyong Town, Gengma County	FDSW202324667-1a	24459545	24147687	7.34	7.24	98.73	0.03	97.53	93.19	38.92	99.04	2.15199
G-27	Gengma	1 Xiangzhulin Village, Mengyong Town, Gengma County	FDSW202324668-1a	27633918	27186993	8.29	8.16	98.38	0.03	97.71	93.63	38.67	99.24	2.42404
G-28	Gengma	1 Xiangzhulin Village, Mengyong Town, Gengma County	FDSW202324669-1a	21162534	20800061	6.35	6.24	98.29	0.03	97.5	93.22	39.77	99.13	1.85281
G-29	Gengma	1 Xiangzhulin Village, Mengyong Town, Gengma County	FDSW202324670-1a	22751512	22497079	6.83	6.75	98.88	0.03	97.22	92.2	38.91	99.12	2.00678
G-30	Gengma	1 Xiangzhulin Village, Mengyong Town, Gengma County	FDSW202324671-1a	21107527	20778326	6.33	6.23	98.44	0.03	97.69	93.59	38.7	98.86	1.85262
G-31	Gengma	Dazhai Village, Mengjian Towns, Gengma County	FDSW202324672-1a	24952101	24501331	7.49	7.35	98.19	0.03	97.38	92.88	39.03	98.79	2.18171
G-32	Gengma	Dazhai Village, Mengjian Towns, Gengma County	FDSW202324673-1a	25016715	24645405	7.51	7.39	98.52	0.03	97.5	93.14	39.34	97.65	2.19544
G-33	Gengma	Dazhai Village, Mengjian Towns, Gengma County	FDSW202324674-1a	26089477	25674781	7.83	7.7	98.41	0.03	97.4	92.95	39.52	98.85	2.28581
G-34	Gengma	Dazhai Village, Mengjian Towns, Gengma County	FDSW202324675-1a	21369731	20978089	6.41	6.29	98.17	0.03	97.54	93.3	39.08	98.72	1.86892
G-35	Gengma	Dazhai Village, Mengjian Towns, Gengma County	FDSW202324676-1a	29378074	28837680	8.81	8.65	98.16	0.03	97.41	93.02	38.97	98.85	2.56766
G-36	Gengma	Dazhai Village, Mengjian Towns, Gengma County	FDSW202324677-1a	22646936	22282597	6.79	6.68	98.39	0.03	97.5	93.16	38.4	99.03	1.98527
G-37	Gengma	Dazhai Village, Mengjian Towns, Gengma County	FDSW202324678-1a	22469885	22008034	6.74	6.6	97.94	0.03	97.33	92.93	40.88	99.2	1.95818
G-51	Gengma	Cloth Washing Team, Anya Village, Manghong Towns, Gengma County	FDSW202324679-1a	21935665	21594503	6.58	6.48	98.44	0.03	97.48	93.16	39.61	98.87	1.92336
G-52	Gengma	Cloth Washing Group, Anya Village, Manghong Towns, Gengma County	FDSW202324680-1a	24948404	24594544	7.48	7.38	98.58	0.03	97.66	93.57	38.95	99.28	2.19226
G-53	Gengma	Cloth Washing Group, Anya Village, Manghong Towns, Gengma County	FDSW202324681-1a	23668720	23322258	7.1	7	98.54	0.03	96.77	91.41	39.17	99.06	2.07637
G-54	Gengma	Cloth Washing Group, Anya Village, Manghong Towns, Gengma County	FDSW202324682-1a	23610052	23259620	7.08	6.98	98.52	0.03	97.61	93.35	38.66	99.08	2.0734
G-55	Gengma	Cloth Washing Group, Anya Village, Manghong Towns, Gengma County	FDSW202324683-1a	25743284	25258762	7.72	7.58	98.12	0.03	97.43	93.03	39.57	99.09	2.24973
G-56	Gengma	Cloth Washing Group, Anya Village, Manghong Towns, Gengma County	FDSW202324684-1a	29203203	28611702	8.76	8.58	97.97	0.03	97.39	93.02	40	99.17	2.547
G-60	Gengma	Hunan Group, Anya Village, Manghong Towns, Gengma County	FDSW202324685-1a	26404778	26006252	7.92	7.8	98.49	0.03	97.55	93.28	38.95	98.95	2.31689
G-61	Gengma	Hunan Group, Anya Village, Manghong Towns, Gengma County	FDSW202324686-1a	25856542	25494986	7.76	7.65	98.6	0.03	97.5	93.15	39.01	99.02	2.27128
G-62	Gengma	Hunan Group, Anya Village, Manghong Towns, Gengma County	FDSW202324687-1a	27352775	26918353	8.21	8.08	98.41	0.03	97.01	91.93	39.05	99.12	2.39962
G-63	Gengma	Hunan Group, Anya Village, Manghong Towns, Gengma County	FDSW202324688-1a	27931624	27513117	8.38	8.25	98.5	0.03	97.44	93	39.03	99.11	2.45031
G-64	Gengma	Hunan Group, Anya Village, Manghong Towns, Gengma County	FDSW202324689-1a	24534097	24159270	7.36	7.25	98.47	0.03	97.47	93.1	39.63	98.42	2.15168
G-65	Gengma	Hunan Group, Anya Village, Manghong Towns, Gengma County	FDSW202324690-1a	29284411	28844103	8.79	8.65	98.5	0.03	97.19	92.29	39.74	99.19	2.57238
G-69	Gengma	Yongsheng Village, Daxing Towns, Gengma County	FDSW202324691-1a	25462708	25028216	7.64	7.51	98.29	0.03	97.53	93.27	39.23	99.17	2.2305
G-70	Gengma	Yongsheng Village, Daxing Towns, Gengma County	FDSW202324692-1a	26808026	26279442	8.04	7.88	98.03	0.03	97.44	93.09	39.52	99.26	2.34105
G-71	Gengma	Yongsheng Village, Daxing Towns, Gengma County	FDSW202324693-1a	27687830	27231037	8.31	8.17	98.35	0.03	97.71	93.7	40.41	92.81	2.42801
G-72	Gengma	Yongsheng Village, Daxing Towns, Gengma County	FDSW202324694-1a	23947839	23522679	7.18	7.06	98.22	0.03	97.63	93.55	39.2	96.61	2.09642
G-73	Gengma	Yongsheng Village, Daxing Towns, Gengma County	FDSW202324695-1a	28404932	27908565	8.52	8.37	98.25	0.03	96.81	91.4	40.05	93.42	2.48469
G-74	Gengma	Yongsheng Village, Daxing Towns, Gengma County	FDSW202324696-1a	24718809	24326729	7.42	7.3	98.41	0.03	97.68	93.62	40.86	88.99	2.16851
G-79	Gengma	Dahuken Village, Daxing Towns, Gengma County	FDSW202324697-1a	34246293	33701343	10.27	10.11	98.41	0.03	97.47	93.03	38.89	99.08	3.00294
YS-169	Yunxian	Zhuanshuihe Village, Maolan Town, Yun County (Area 1)	FDSW202324494-1a	19238944	18845198	5.77	5.65	97.95	0.03	96.72	91.52	39.27	98.67	1.67578
YS-170	Yunxian	Zhuanshuihe Village, Maolan Town, Yun County (Area 1)	FDSW202324495-1a	18918519	18605439	5.68	5.58	98.35	0.03	97.47	93.22	39.4	98.42	1.65713
YS-171	Yunxian	Zhuanshuihe Village, Maolan Town, Yun County (Area 1)	FDSW202324496-1a	24066323	23589427	7.22	7.08	98.02	0.03	96.57	91.22	39.61	98.38	2.09498
YS-172	Yunxian	Zhuanshuihe Village, Maolan Town, Yun County (Area 1)	FDSW202324497-1a	26648743	26305440	7.99	7.89	98.71	0.03	96.75	91.37	39.66	97.91	2.3456
YS-173	Yunxian	Zhuanshuihe Village, Maolan Town, Yun County (Area 1)	FDSW202324498-1a	18152516	17762388	5.45	5.33	97.85	0.03	97.45	93.21	40.37	96.33	1.58132
YS-174	Yunxian	Zhuanshuihe Village, Maolan Town, Yun County (Area 1)	FDSW202324499-1a	25765559	25234558	7.73	7.57	97.94	0.03	97.2	92.44	39.99	97.45	2.24592
YS-175	Yunxian	Zhuanshuihe Village, Maolan Town, Yun County (Area 1)	FDSW202324500-1a	26389971	25931278	7.92	7.78	98.26	0.03	96.7	91.25	40.25	99.01	2.31263
YS-197	Yunxian	Zhuanshuihe Village, Maolan Town, Yun County (area No. 2)	FDSW202324501-1a	25210893	24836744	7.56	7.45	98.52	0.03	96.94	91.78	41.37	94.92	2.21609
YS-198	Yunxian	Zhuanshuihe Village, Maolan Town, Yun County (area No. 2)	FDSW202324502-1a	24627787	24044010	7.39	7.21	97.63	0.03	97.03	92.19	41.11	94.36	2.13895
YS-199	Yunxian	Zhuanshuihe Village, Maolan Town, Yun County (area No. 2)	FDSW202324503-1a	20985287	20644254	6.3	6.19	98.37	0.03	97.5	93.22	39.56	98.61	1.83889
YS-200	Yunxian	Zhuanshuihe Village, Maolan Town, Yun County (area No. 2)	FDSW202324504-1a	21192005	20806787	6.36	6.24	98.18	0.03	96.91	91.94	39.72	97.45	1.8513
YS-201	Yunxian	Zhuanshuihe Village, Maolan Town, Yun County (area No. 2)	FDSW202324505-1a	22725709	22312357	6.82	6.69	98.18	0.03	96.7	91.45	40.13	98.21	1.98353
YS-212	Yunxian	Old Village, Maolan Town, Yun County	FDSW202324506-1a	17997545	17751185	5.4	5.33	98.63	0.03	97.54	93.31	39.77	98.65	1.58164
YS-213	Yunxian	Old Village, Maolan Town, Yun County	FDSW202324507-1a	25464121	25145825	7.64	7.54	98.75	0.03	97.06	92.15	41.69	88.3	2.24003
YS-214	Yunxian	Old Village, Maolan Town, Yun County	FDSW202324508-1a	23929085	23666926	7.18	7.1	98.9	0.03	96.92	91.69	39.17	98.75	2.11189
YS-215	Yunxian	Old Village, Maolan Town, Yun County	FDSW202324509-1a	21352532	20914905	6.41	6.27	97.95	0.03	96.05	89.92	39.69	98.67	1.86031
YS-216	Yunxian	Old Village, Maolan Town, Yun County	FDSW202324510-1a	23475115	23044586	7.04	6.91	98.17	0.03	97.04	92.08	39.03	98.6	2.05049
YS-217	Yunxian	Old Village, Maolan Town, Yun County	FDSW202324511-1a	19421226	19129661	5.83	5.74	98.5	0.03	97.29	92.56	38.95	98.76	1.70401
YS-218	Yunxian	Old Village, Maolan Town, Yun County	FDSW202324512-1a	27430815	27025064	8.23	8.11	98.52	0.03	96.63	91.1	39.38	98.85	2.40924
YS-219	Yunxian	Old Village, Maolan Town, Yun County	FDSW202324513-1a	27140232	26659784	8.14	8	98.23	0.03	97.26	92.6	39.82	97.27	2.3735
YS-220	Yunxian	Old Village, Maolan Town, Yun County	FDSW202324514-1a	19728438	19337425	5.92	5.8	98.02	0.03	96.44	90.9	39.05	98.8	1.71707
YS-221	Yunxian	Old Village, Maolan Town, Yun County	FDSW202324515-1a	17228176	16968526	5.17	5.09	98.49	0.03	96.8	91.63	39.2	97.87	1.50947
YS-242	Yunxian	Bingling Village, Maolan Town, Yun County (area No. 1)	FDSW202324516-1a	21843852	21541714	6.55	6.46	98.62	0.03	97.41	92.9	39.36	98.22	1.91927
YS-243	Yunxian	Bingling Village, Maolan Town, Yun County (area No. 1)	FDSW202324517-1a	19210652	18920288	5.76	5.68	98.49	0.03	96.69	91.22	39.67	98.5	1.68875
YS-244	Yunxian	Bingling Village, Maolan Town, Yun County (area No. 1)	FDSW202324518-1a	25127095	24735584	7.54	7.42	98.44	0.03	97.16	92.31	39.37	98.88	2.20182
YS-251	Yunxian	Bingling Village, Maolan Town, Yun County (area No. 2)	FDSW202324519-1a	29109101	28715776	8.73	8.61	98.65	0.03	96.87	91.6	39.77	98.24	2.56064
YS-252	Yunxian	Bingling Village, Maolan Town, Yun County (area No. 2)	FDSW202324520-1a	17744731	17438052	5.32	5.23	98.27	0.03	96.71	91.44	39.47	98.57	1.55068
YS-253	Yunxian	Bingling Village, Maolan Town, Yun County (area No. 2)	FDSW202324521-1a	32244969	31723840	9.67	9.52	98.38	0.03	96.76	91.35	39.7	98.72	2.82835
YS-254	Yunxian	Bingling Village, Maolan Town, Yun County (area No. 2)	FDSW202324522-1a	22937946	22431998	6.88	6.73	97.79	0.03	97.36	92.98	39.41	98.89	1.99683
YS-264	Yunxian	Bingling Village, Maolan Town, Yun County (area No. 3)	FDSW202324523-1a	19253805	18883536	5.78	5.67	98.08	0.03	97.37	92.98	39.78	98.97	1.68107
YS-265	Yunxian	Bingling Village, Maolan Town, Yun County (area No. 3)	FDSW202324524-1a	21901392	21478858	6.57	6.44	98.07	0.03	97.25	92.72	39.72	98.77	1.91127
YS-266	Yunxian	Bingling Village, Maolan Town, Yun County (area No. 3)	FDSW202324525-1a	19624676	19346599	5.89	5.8	98.58	0.03	97.73	93.73	41.16	90.3	1.72483
YS-267	Yunxian	Bingling Village, Maolan Town, Yun County (area No. 3)	FDSW202324526-1a	18157217	17811498	5.45	5.34	98.1	0.03	97.56	93.38	41.5	90.36	1.58666
YS-268	Yunxian	Bingling Village, Maolan Town, Yun County (area No. 3)	FDSW202324527-1a	24850177	24419738	7.46	7.33	98.27	0.03	97.5	93.27	39.96	96.46	2.17503
YS-278	Yunxian	Village Tou Village, Chafang, Yun County	FDSW202324528-1a	20404090	20053468	6.12	6.02	98.28	0.03	97.44	93.11	39.83	99.32	1.78601
YS-279	Yunxian	Village Tou Village, Chafang, Yun County	FDSW202324529-1a	23829315	23357758	7.15	7.01	98.02	0.03	97.53	93.37	39.5	99.21	2.08084
YS-280	Yunxian	Village Tou Village, Chafang, Yun County	FDSW202324530-1a	22983944	22494445	6.9	6.75	97.87	0.03	97.38	93.05	39.7	99.04	2.00323
YS-281	Yunxian	Village Tou Village, Chafang, Yun County	FDSW202324531-1a	26674506	26135843	8	7.84	97.98	0.03	97.53	93.35	39.7	99.26	2.32901
YS-282	Yunxian	Dalubian Village, Chafang Towns, Yun County	FDSW202324532-1a	21139048	20774549	6.34	6.23	98.28	0.03	97.38	92.98	39.38	98.86	1.84996
YS-293	Yunxian	Dalubian Village, Chafang Towns, Yun County	FDSW202324533-1a	21356751	20998744	6.41	6.3	98.32	0.03	97.44	93.11	39.36	98.6	1.87036
YS-294	Yunxian	Dalubian Village, Chafang Towns, Yun County	FDSW202324534-1a	21510877	21222600	6.45	6.37	98.66	0.03	97.26	92.64	38.78	98.71	1.89196
YS-295	Yunxian	Dalubian Village, Chafang Towns, Yun County	FDSW202324535-1a	29054237	28752949	8.72	8.63	98.96	0.03	97.25	92.45	39.08	96.84	2.56134
YS-296	Yunxian	Dalubian Village, Chafang Towns, Yun County	FDSW202324536-1a	26154798	25807884	7.85	7.74	98.67	0.03	96.74	91.33	38.62	97.85	2.30231
YS-306	Yunxian	Nanman Village, Chafang Towns, Yun County	FDSW202324537-1a	31966330	31568659	9.59	9.47	98.76	0.03	97.22	92.3	38.97	98.8	2.81588
YS-307	Yunxian	Nanman Village, Chafang Towns, Yun County	FDSW202324538-1a	25517692	25146734	7.66	7.54	98.55	0.03	96.98	91.93	38.72	98.57	2.23793
YS-308	Yunxian	Nanman Village, Chafang Towns, Yun County	FDSW202324539-1a	26531616	26174261	7.96	7.85	98.65	0.03	97.02	91.97	38.91	98.2	2.32969
YS-309	Yunxian	Nanman Village, Chafang Towns, Yun County	FDSW202324540-1a	20283051	19966071	6.08	5.99	98.44	0.03	96.86	91.77	38.97	98.47	1.77643
YS-310	Yunxian	Nanman Village, Chafang Towns, Yun County	FDSW202324541-1a	19224035	18944881	5.77	5.68	98.55	0.03	97.52	93.28	39.22	98.71	1.6877
YS-311	Yunxian	Nanman Village, Chafang Towns, Yun County	FDSW202324542-1a	25265326	24902365	7.58	7.47	98.56	0.03	97.12	92.25	38.78	97	2.21614
YS-312	Yunxian	Nanman Village, Chafang Towns, Yun County	FDSW202324543-1a	18965558	18599569	5.69	5.58	98.07	0.03	96.7	91.48	38.91	98.61	1.65369
YS-328	Yunxian	Diantoushan Village, Chafang Towns, Yunxian County	FDSW202324544-1a	30750283	30422127	9.23	9.13	98.93	0.03	96.88	91.61	38.64	98.31	2.71395
YS-329	Yunxian	Diantoushan Village, Chafang Towns, Yunxian County	FDSW202324545-1a	29664747	29324008	8.9	8.8	98.85	0.03	97.1	92	39.02	98.58	2.61784
YS-330	Yunxian	Diantoushan Village, Chafang Towns, Yunxian County	FDSW202324546-1a	22127948	21784168	6.64	6.54	98.45	0.03	97.05	92.19	38.95	98.51	1.94046
YS-331	Yunxian	Diantoushan Village, Chafang Towns, Yunxian County	FDSW202324547-1a	17840777	17655528	5.35	5.3	98.96	0.03	96.72	91.18	38.58	98.88	1.57676
YS-332	Yunxian	Diantoushan Village, Chafang Towns, Yunxian County	FDSW202324548-1a	19524734	19291882	5.86	5.79	98.81	0.03	97.53	93.25	38.86	97.94	1.7193
YS-333	Yunxian	Dantoushan Village, Chafang Towns, Yun County	FDSW202324549-1a	22236277	21951543	6.67	6.59	98.72	0.03	97.37	92.8	39.13	98.81	1.95534
YS-334	Yunxian	Diantoushan Village, Chafang Towns, Yunxian County	FDSW202324550-1a	27568324	27167818	8.27	8.15	98.55	0.03	97.36	92.77	38.89	96.62	2.42132
YS-348	Yunxian	Yangcaotang Village, Chafang Towns, Yunxian County	FDSW202324551-1a	20331410	20118408	6.1	6.04	98.95	0.03	97.06	92.12	38.61	98.23	1.79241
YS-349	Yunxian	Yangcaotang Village, Chafang Towns, Yunxian County	FDSW202324552-1a	22770621	22451560	6.83	6.74	98.6	0.03	96.83	91.66	38.17	98.67	1.99815
YS-350	Yunxian	Yangcaotang Village, Chafang Towns, Yunxian County	FDSW202324553-1a	23911764	23501833	7.17	7.05	98.29	0.03	96.92	91.86	38.9	98.27	2.09116
YS-351	Yunxian	Yangcaotang Village, Chafang Towns, Yunxian County	FDSW202324554-1a	27991530	27632873	8.4	8.29	98.72	0.03	97.48	93.05	38.95	98.66	2.46233
YS-352	Yunxian	Yangcaotang Village, Chafang Towns, Yunxian County	FDSW202324555-1a	27021185	26696693	8.11	8.01	98.8	0.03	97.28	92.58	38.44	98.29	2.378
YS-353	Yunxian	Yangcaotang Village, Chafang Towns, Yunxian County	FDSW202324556-1a	29994673	29687601	9	8.91	98.98	0.03	97.47	92.95	38.74	98.43	2.6466
YS-354	Yunxian	Yangcaotang Village, Chafang Towns, Yunxian County	FDSW202324557-1a	26656671	26322372	8	7.9	98.75	0.03	97.44	93.02	38.88	98.72	2.34634
YS-369	Yunxian	Huangshahe Village, Chafang Towns, Yun County	FDSW202324558-1a	24569292	24143569	7.37	7.24	98.27	0.03	97.28	92.77	38.84	98.83	2.14947
YS-370	Yunxian	Huangshahe Village, Chafang Towns, Yun County	FDSW202324559-1a	33371449	32847751	10.01	9.85	98.43	0.03	97.38	93	39.09	97.54	2.92352
YS-371	Yunxian	Huangshahe Village, Chafang Towns, Yun County	FDSW202324560-1a	32789962	32316112	9.84	9.69	98.55	0.03	97.31	92.75	39.21	96.23	2.87875
YS-372	Yunxian	Huangshahe Village, Chafang Towns, Yun County	FDSW202324561-1a	25810829	25400417	7.74	7.62	98.41	0.03	97.54	93.35	38.94	98.43	2.26321
YS-373	Yunxian	Huangshahe Village, Chafang Towns, Yun County	FDSW202324562-1a	33034756	32645705	9.91	9.79	98.82	0.03	97.52	93.23	38.78	98.42	2.90909
YS-374	Yunxian	Huangshahe Village, Chafang Towns, Yun County	FDSW202324563-1a	26664573	26322915	8	7.9	98.72	0.03	97.53	93.27	39.02	98.82	2.34569
YS-375	Yunxian	Huangshahe Village, Chafang Towns, Yun County	FDSW202324564-1a	35986279	35515359	10.8	10.65	98.69	0.03	97.58	93.41	38.91	97.78	3.16509
YS-376	Yunxian	Huangshahe Village, Chafang Towns, Yun County	FDSW202324565-1a	25736840	25411027	7.72	7.62	98.73	0.03	97.56	93.32	39.18	97.25	2.2649
YS-393	Yunxian	Xiangshui Village, Chafang Towns, Yun County	FDSW202324566-1a	24213896	23870794	7.26	7.16	98.58	0.03	97.4	92.97	38.73	99.14	2.12609
YS-394	Yunxian	Xiangshui Village, Chafang Towns, Yun County	FDSW202324567-1a	25513187	25067864	7.65	7.52	98.25	0.03	97.16	92.53	38.98	98.91	2.23004
YS-395	Yunxian	Xiangshui Village, Chafang Towns, Yun County	FDSW202324568-1a	35648387	35160278	10.69	10.55	98.63	0.03	97.28	92.72	38.89	98.95	3.13009
YS-396	Yunxian	Xiangshui Village, Chafang Towns, Yun County	FDSW202324569-1a	25644996	25242174	7.69	7.57	98.43	0.03	97.28	92.75	38.92	98.78	2.24686
YS-397	Yunxian	Xiangshui Village, Chafang Towns, Yun County	FDSW202324570-1a	27890350	27496016	8.37	8.25	98.59	0.03	97.42	92.97	38.78	99.01	2.45027
YS-398	Yunxian	Xiangshui Village, Chafang Towns, Yun County	FDSW202324571-1a	25772956	25443965	7.73	7.63	98.72	0.03	97.58	93.31	38.86	98.82	2.26832
YS-399	Yunxian	Xiangshui Village, Chafang Towns, Yun County	FDSW202324572-1a	27310785	26875769	8.19	8.06	98.41	0.03	97.53	93.31	38.93	98.75	2.39468
YS-414	Yunxian	Hezhong Village, Aihua Town, Yun County	FDSW202324573-1a	25256494	24763119	7.58	7.43	98.05	0.03	97.29	92.8	39.12	99.27	2.20374
YS-415	Yunxian	Hezhong Village, Aihua Town, Yun County	FDSW202324574-1a	16771017	16528136	5.03	4.96	98.55	0.03	97.17	92.25	39.04	99.08	1.47374
YS-416	Yunxian	Hezhong Village, Aihua Town, Yun County	FDSW202324575-1a	22542653	22166265	6.76	6.65	98.33	0.03	97.57	93.4	38.86	99.2	1.97522
YS-417	Yunxian	Hezhong Village, Aihua Town, Yun County	FDSW202324576-1a	26363207	25861059	7.91	7.76	98.1	0.03	97.18	92.55	39.05	98.83	2.3011
YS-418	Yunxian	Hezhong Village, Aihua Town, Yun County	FDSW202324577-1a	25656387	25223766	7.7	7.57	98.31	0.03	97.39	92.97	39.01	99.2	2.24611
YS-419	Yunxian	Hezhong Village, Aihua Town, Yun County	FDSW202324578-1a	26864861	26411722	8.06	7.92	98.31	0.03	97.39	93.02	39.11	99.1	2.35174
YS-420	Yunxian	Hezhong Village, Aihua Town, Yun County	FDSW202324342-1a	27079395	26615251	8.12	7.98	98.29	0.03	96.62	91.12	38.94	98.66	2.37258
YS-421	Yunxian	Hezhong Village, Aihua Town, Yun County	FDSW202324343-1a	32320487	31671092	9.7	9.5	97.99	0.03	96.65	91.07	38.94	98.7	2.8182
YS-422	Yunxian	Hezhong Village, Aihua Town, Yun County	FDSW202324344-1a	27578747	26983779	8.27	8.1	97.84	0.03	96.63	91.07	38.48	99.09	2.40141
YS-423	Yunxian	Hezhong Village, Aihua Town, Yun County	FDSW202324345-1a	26560557	26050198	7.97	7.82	98.08	0.03	97.43	93.05	38.81	98.03	2.31925
YS-445	Yunxian	Anhe Village, Aihua Town, Yun County	FDSW202324346-1a	26180468	25707771	7.85	7.71	98.19	0.03	97.41	93.03	38.65	99.14	2.28848
YS-446	Yunxian	Anhe Village, Aihua Town, Yun County	FDSW202324347-1a	21818857	21408662	6.55	6.42	98.12	0.03	96.65	91.05	38.55	98.86	1.90484
YS-447	Yunxian	Anhe Village, Aihua Town, Yun County	FDSW202324348-1a	25061641	24554914	7.52	7.37	97.98	0.03	97.48	93.18	39	99.04	2.18659
YS-448	Yunxian	Anhe Village, Aihua Town, Yun County	FDSW202324349-1a	23531381	22740895	7.06	6.82	96.64	0.03	96.39	90.75	40.39	99.26	2.0194
YS-449	Yunxian	Anhe Village, Aihua Town, Yun County	FDSW202324350-1a	25667017	25130339	7.7	7.54	97.91	0.03	96.58	90.97	39.48	99.25	2.23575
YS-450	Yunxian	Anhe Village, Aihua Town, Yun County	FDSW202324351-1a	21080874	20706114	6.32	6.21	98.22	0.03	97.1	92.16	42.63	85.27	1.84411
YS-451	Yunxian	Anhe Village, Aihua Town, Yun County	FDSW202324352-1a	27543201	27066516	8.26	8.12	98.27	0.03	97.41	93.03	38.73	98.91	2.40903
L-118	Linxiang	Nahan Ancient Tea Garden, Bangdong Towns, Linxiang District	FDSW202331025-1r	26624205	26129694	7.99	7.84	98.14	0.03	96.62	91.2	40.07	99.22	2.32467
L-119	Linxiang	Nahan Ancient Tea Garden, Bangdong Towns, Linxiang District	FDSW202331026-1r	29433570	28812596	8.83	8.64	97.89	0.03	96.51	90.7	39.56	98.6	2.56118
L-120	Linxiang	Nahan Ancient Tea Garden, Bangdong Towns, Linxiang District	FDSW202331027-1r	25290430	24928992	7.59	7.48	98.57	0.03	96.77	91.47	39.89	98.87	2.21906
L-161	Linxiang	Mangang Ancient Tea Garden, Bangdong Towns, Linxiang District	FDSW202331028-1r	28330157	27805616	8.5	8.34	98.15	0.03	96.73	91.42	40.27	96.88	2.47485
L-162	Linxiang	Mangang Ancient Tea Garden, Bangdong Towns, Linxiang District	FDSW202331029-1r	32078719	31614446	9.62	9.48	98.55	0.03	97.47	92.97	39.88	98.52	2.81872
L-163	Linxiang	Mangang Ancient Tea Garden, Bangdong Towns, Linxiang District	FDSW202331030-1r	30397132	29975436	9.12	8.99	98.61	0.03	97.41	92.87	39.88	98.93	2.67142
L-164	Linxiang	Mangang Ancient Tea Garden, Bangdong Towns, Linxiang District	FDSW202331031-1r	21024716	20743720	6.31	6.22	98.66	0.03	97.02	91.94	38.91	98.33	1.84893
L-165	Linxiang	Mangang Ancient Tea Garden, Bangdong Towns, Linxiang District	FDSW202331032-1r	22106017	21809758	6.63	6.54	98.66	0.03	96.61	91.08	38.77	98.2	1.9415
L-166	Linxiang	Mangang Ancient Tea Garden, Bangdong Towns, Linxiang District	FDSW202331033-1r	27732829	27395389	8.32	8.22	98.78	0.03	97.52	93.03	38.75	99.18	2.44305
L-167	Linxiang	Mangang Ancient Tea Garden, Bangdong Towns, Linxiang District	FDSW202331034-1r	24307891	24011447	7.29	7.2	98.78	0.03	97.49	92.98	38.52	99.13	2.1414
L-168	Linxiang	Mangang Ancient Tea Garden, Bangdong Towns, Linxiang District	FDSW202331035-1r	24393420	24085845	7.32	7.23	98.74	0.03	97.31	92.61	38.31	99.05	2.14639
L-169	Linxiang	Mangang Ancient Tea Garden, Bangdong Towns, Linxiang District	FDSW202331036-1r	19925086	19700094	5.98	5.91	98.87	0.03	96.87	91.53	37.9	99.01	1.75543
L-170	Linxiang	Mangang Ancient Tea Garden, Bangdong Towns, Linxiang District	FDSW202331037-1r	17699856	17516792	5.31	5.26	98.97	0.03	97.66	93.35	38.38	98.86	1.56305
L-171	Linxiang	Mangang Ancient Tea Garden, Bangdong Towns, Linxiang District	FDSW202331038-1r	26062787	25808476	7.82	7.74	99.02	0.03	97.65	93.32	38.26	98.58	2.30247
L-172	Linxiang	Mangang Ancient Tea Garden, Bangdong Towns, Linxiang District	FDSW202331039-1r	24573622	24314476	7.37	7.29	98.95	0.03	97.69	93.39	37.85	98.79	2.17001
L-173	Linxiang	Mangang Ancient Tea Garden, Bangdong Towns, Linxiang District	FDSW202331040-1r	23583332	23321591	7.07	7	98.89	0.03	96.74	91.29	37.97	98.91	2.07733
L-174	Linxiang	Mangang Ancient Tea Garden, Bangdong Towns, Linxiang District	FDSW202331041-1r	20227358	19993446	6.07	6	98.84	0.03	96.95	91.72	37.59	99.19	1.78261
L-175	Linxiang	Mangang Ancient Tea Garden, Bangdong Towns, Linxiang District	FDSW202331042-1r	20997184	20768341	6.3	6.23	98.91	0.03	96.41	90.56	37.83	99.03	1.84993
L-176	Linxiang	Mangang Ancient Tea Garden, Bangdong Towns, Linxiang District	FDSW202331043-1r	26844444	26523896	8.05	7.96	98.81	0.03	96.98	91.83	39.17	98.7	2.36422
L-177	Linxiang	Mangang Ancient Tea Garden, Bangdong Towns, Linxiang District	FDSW202331044-1r	25653815	25239260	7.7	7.57	98.38	0.03	97.15	92.38	39.47	99.11	2.24645
L-178	Linxiang	Mangang Ancient Tea Garden, Bangdong Towns, Linxiang District	FDSW202331045-1r	26065955	25721492	7.82	7.72	98.68	0.03	97.51	93.07	39.54	99.12	2.29349
L-179	Linxiang	Mangang Ancient Tea Garden, Bangdong Towns, Linxiang District	FDSW202331046-1r	24392670	24052827	7.32	7.22	98.61	0.03	97.47	92.98	39.17	99.14	2.14457
L-180	Linxiang	Mangang Ancient Tea Garden, Bangdong Towns, Linxiang District	FDSW202331047-1r	25770058	25473591	7.73	7.64	98.85	0.03	97.48	92.98	38.89	98.91	2.27131
L-221	Linxiang	Xiaoguangshan Ancient Tea Garden 1	FDSW202331048-1r	27438823	27064138	8.23	8.12	98.63	0.03	97.58	93.19	38.36	99.22	2.4142
L-222	Linxiang	Xiaoguangshan Ancient Tea Garden 1	FDSW202331049-1r	21953329	21644698	6.59	6.49	98.59	0.03	97.57	93.19	38.52	99.09	1.93063
L-223	Linxiang	Xiaoguangshan Ancient Tea Garden 1	FDSW202331050-1r	23542840	23218920	7.06	6.97	98.62	0.03	97.28	92.53	38.16	99.14	2.06893
L-224	Linxiang	Xiaoguangshan Ancient Tea Garden 1	FDSW202331051-1r	23329873	23078952	7	6.92	98.92	0.03	97.61	93.23	37.84	99.17	2.0593
L-225	Linxiang	Xiaoguangshan Ancient Tea Garden 1	FDSW202331052-1r	21278147	21012274	6.38	6.3	98.75	0.03	97.72	93.51	38.39	99.15	1.87536
L-226	Linxiang	Xiaoguangshan Ancient Tea Garden 1	FDSW202331053-1r	23713616	23426028	7.11	7.03	98.79	0.03	97.66	93.38	38.19	99.22	2.09023
L-227	Linxiang	Xiaoguangshan Ancient Tea Garden 1	FDSW202331054-1r	22264828	22002754	6.68	6.6	98.82	0.03	96.97	91.75	37.88	99.13	1.96185
L-321	Linxiang	Bingsai Ancient Tea Garden 1	FDSW202331055-1r	25945106	25625062	7.78	7.69	98.77	0.03	97.55	93.15	39.38	99.21	2.28514
L-553	Linxiang	Manhaogujiashan Tea Garden, Antdui Towns, Linxiang District 3	FDSW202330922-1r	31198186	30708913	9.36	9.21	98.43	0.03	97.51	93.1	39.55	99.26	2.7378
L-554	Linxiang	Manhaogujiashan Tea Garden, Antdui Towns, Linxiang District 3	FDSW202330923-1r	28246840	27764557	8.47	8.33	98.29	0.03	96.7	91.19	38.62	99.24	2.47144
L-562	Linxiang	Manhao Ancient Tea Garden, Antdui Towns, Linxiang District 4	FDSW202330924-1r	28124604	27642268	8.44	8.29	98.29	0.03	96.72	91.39	39.66	98.47	2.46003
L-563	Linxiang	Manhao Ancient Tea Garden, Antdui Towns, Linxiang District 4	FDSW202330925-1r	25388388	25050384	7.62	7.52	98.67	0.03	96.79	91.45	39.12	99.08	2.23134
L-564	Linxiang	Manhao Ancient Tea Garden, Antdui Towns, Linxiang District 4	FDSW202330926-1r	28672589	28240872	8.6	8.47	98.49	0.03	96.76	91.41	39.16	99.02	2.51493
L-565	Linxiang	Manhao Ancient Tea Garden, Antdui Towns, Linxiang District 4	FDSW202330927-1r	24493991	24077683	7.35	7.22	98.3	0.03	96.58	91.06	39.35	98.86	2.14217
L-566	Linxiang	Manhao Ancient Tea Garden, Antdui Towns, Linxiang District 4	FDSW202330928-1r	26996434	26588578	8.1	7.98	98.49	0.03	96.97	91.82	39.2	99.2	2.36934
L-567	Linxiang	Manhao Ancient Tea Garden, Antdui Towns, Linxiang District 4	FDSW202330929-1r	26340177	25987231	7.9	7.8	98.66	0.03	97.54	93.14	39.19	99.06	2.31713
L-568	Linxiang	Manhao Ancient Tea Garden, Antdui Towns, Linxiang District 4	FDSW202330930-1r	28460182	28049968	8.54	8.41	98.56	0.03	97.37	92.78	38.84	98.61	2.49974
L-583	Linxiang	Xinmin Shangpai Ancient Tea Garden 5	FDSW202330931-1r	29395672	28878837	8.82	8.66	98.24	0.03	97.41	92.9	39.33	98.66	2.57388
L-584	Linxiang	Xinmin Shangpai Ancient Tea Garden 5	FDSW202330932-1r	27899150	27435458	8.37	8.23	98.34	0.03	96.72	91.38	39.13	99.09	2.44254
L-585	Linxiang	Xinmin Shangpai Ancient Tea Garden 5	FDSW202330933-1r	28766273	28337366	8.63	8.5	98.51	0.03	96.55	90.95	38.44	99.19	2.52213
L-586	Linxiang	Xinmin Shangpai Ancient Tea Garden 5	FDSW202330934-1r	26179510	25786144	7.85	7.74	98.5	0.03	96.86	91.63	39.29	99.1	2.29707
L-587	Linxiang	Xinmin Shangpai Ancient Tea Garden 5	FDSW202330935-1r	28136246	27651094	8.44	8.3	98.28	0.03	96.38	90.62	39.45	99.11	2.46059
L-588	Linxiang	Xinmin Shangpai Ancient Tea Garden 5	FDSW202330936-1r	25398138	24971723	7.62	7.49	98.32	0.03	96.4	90.56	39.64	98.69	2.21919
L-589	Linxiang	Xinmin Shangpai Ancient Tea Garden 5	FDSW202330937-1r	25081967	24692553	7.52	7.41	98.45	0.03	96.46	90.69	39.75	98.87	2.19441
L-590	Linxiang	Xinmin Shangpai Ancient Tea Garden 5	FDSW202330938-1r	27240610	26831329	8.17	8.05	98.5	0.03	96.75	91.39	39.83	97.07	2.38896
L-591	Linxiang	Xinmin Shangpai Ancient Tea Garden 5	FDSW202330939-1r	24867395	24553680	7.46	7.37	98.74	0.03	96.78	91.42	39.44	98.22	2.1873
L-592	Linxiang	Xinmin Shangpai Ancient Tea Garden 5	FDSW202330940-1r	27540931	27113839	8.26	8.13	98.45	0.03	96.74	91.37	39.52	99.12	2.41431
L-608	Linxiang	Chahe Village, Mangpan Street, help dry Liangzizhai	FDSW202330941-1r	25084783	24635386	7.53	7.39	98.21	0.03	96.5	90.8	39.5	98.55	2.19069
L-609	Linxiang	Chahe Village, Mangpan Street, help dry Liangzizhai	FDSW202330942-1r	28512622	28076441	8.55	8.42	98.47	0.03	96.75	91.46	39.62	99.11	2.49886
L-610	Linxiang	Chahe Village, Mangpan Street, help dry Liangzizhai	FDSW202330943-1r	27291134	26874821	8.19	8.06	98.47	0.03	96.71	91.32	39.56	98.94	2.39247
L-611	Linxiang	Chahe Village, Mangpan Street, help dry Liangzizhai	FDSW202330944-1r	31022558	30558965	9.31	9.17	98.51	0.03	96.7	91.31	39.59	98.94	2.72034
L-612	Linxiang	Chahe Village, Mangpan Street, help dry Liangzizhai	FDSW202330945-1r	29023577	28590048	8.71	8.58	98.51	0.03	96.73	91.31	39.36	99.1	2.54755
L-613	Linxiang	Chahe Village, Mangpan Street, help dry Liangzizhai	FDSW202330946-1r	25227748	24861586	7.57	7.46	98.55	0.03	96.65	91.19	39.39	99.07	2.21271
L-614	Linxiang	Chahe Village, Mangpan Street, help dry Liangzizhai	FDSW202330947-1r	25452565	25069276	7.64	7.52	98.49	0.03	96.91	91.77	39.63	97.2	2.23246
L-615	Linxiang	Chahe Village, Mangpan Street, help dry Liangzizhai	FDSW202330948-1r	29354305	28807537	8.81	8.64	98.14	0.03	96.27	90.43	39.89	99.1	2.5615
L-616	Linxiang	Chahe Village, Mangpan Street, help dry Liangzizhai	FDSW202330949-1r	25396692	24999475	7.62	7.5	98.44	0.03	96.87	91.69	39.67	99.21	2.22622
L-617	Linxiang	Chahe Village, Mangpan Street, help dry Liangzizhai	FDSW202330950-1r	26630099	26179864	7.99	7.85	98.31	0.03	96.82	91.57	39.41	98.69	2.33173
L-636	Linxiang	Lengshui, Chahe Village, Mangpan Street	FDSW202330951-1r	24310873	23879493	7.29	7.16	98.23	0.03	96.77	91.49	39.49	99.07	2.12611
L-637	Linxiang	Tea Group of Wanhe Natural Village, Mingzi Village	FDSW202330952-1r	27328244	26909551	8.2	8.07	98.47	0.03	96.96	91.85	39.34	98.87	2.39702
L-638	Linxiang	Tea Group of Wanhe Natural Village, Mingzi Village	FDSW202330953-1r	19985179	19727465	6	5.92	98.71	0.03	97.06	91.94	39.26	99.02	1.75761
L-639	Linxiang	Tea Group of Wanhe Natural Village, Mingzi Village	FDSW202330954-1r	27597758	27246958	8.28	8.17	98.73	0.03	97.47	92.94	39.22	99.23	2.4295
L-640	Linxiang	Tea Group of Wanhe Natural Village, Mingzi Village	FDSW202330955-1r	25722939	25370691	7.72	7.61	98.63	0.03	97.34	92.69	39.3	99.13	2.26102
L-641	Linxiang	Tea Group of Wanhe Natural Village, Mingzi Village	FDSW202330956-1r	29934355	29522835	8.98	8.86	98.63	0.03	97.31	92.6	38.78	99.19	2.63086
L-642	Linxiang	Tea Group of Wanhe Natural Village, Mingzi Village	FDSW202330957-1r	27530422	27205795	8.26	8.16	98.82	0.03	97.58	93.21	38.95	99.19	2.42666
L-643	Linxiang	Tea Group of Wanhe Natural Village, Mingzi Village	FDSW202330958-1r	31279788	30869311	9.38	9.26	98.69	0.03	97.41	92.79	39.41	99.26	2.75291
L-644	Linxiang	Tea Group of Wanhe Natural Village, Mingzi Village	FDSW202330959-1b	24590151	24178279	7.38	7.25	98.33	0.03	96.99	92	39.73	98.17	2.15089
L-645	Linxiang	Tea Group of Wanhe Natural Village, Mingzi Village	FDSW202330960-1r	30249984	29943333	9.07	8.98	98.99	0.03	97.66	93.39	39.54	99.02	2.67119
L-664	Linxiang	Lincang Tea Research Institute	FDSW202330961-1r	26321112	25956983	7.9	7.79	98.62	0.03	97.42	92.88	39.36	98.79	2.31353
L-665	Linxiang	Lincang Tea Research Institute	FDSW202330962-1r	25495614	25172139	7.65	7.55	98.73	0.03	97.59	93.22	39.92	98.92	2.24496
L-666	Linxiang	Lincang Tea Research Institute	FDSW202330963-1r	24896483	24559677	7.47	7.37	98.65	0.03	97.7	93.53	39.77	98.84	2.19088
L-667	Linxiang	Lincang Tea Research Institute	FDSW202330964-1r	27638977	27238580	8.29	8.17	98.55	0.03	97.4	92.81	39.53	99.03	2.42788
L-675	Linxiang	Mangpan Street, Mangpan Community, Manbu Village	FDSW202330965-1r	25054719	24729420	7.52	7.42	98.7	0.03	97.56	93.15	39.55	98.98	2.20513
L-676	Linxiang	Mangpan Street, Mangpan Community, Manbu Village	FDSW202330966-1r	31635300	31136170	9.49	9.34	98.42	0.03	97.35	92.76	39.51	99.2	2.77418
L-677	Linxiang	Mangpan Street, Mangpan Community, Manbu Village	FDSW202330967-1r	25796368	25312085	7.74	7.59	98.12	0.03	97.22	92.54	39.5	99.17	2.25349
L-678	Linxiang	Mangpan Street, Mangpan Community, Manbu Village	FDSW202330968-1r	29984729	29490498	9	8.85	98.35	0.03	96.66	91.25	39.45	99.01	2.62439
L-679	Linxiang	Mangpan Street, Mangpan Community, Manbu Village	FDSW202330969-1r	25886195	25510187	7.77	7.65	98.55	0.03	96.72	91.34	39.31	99.13	2.27112
L-680	Linxiang	Mangpan Street, Mangpan Community, Manbu Village	FDSW202330970-1r	27306736	26857589	8.19	8.06	98.36	0.03	96.73	91.41	39.77	99.14	2.39047
L-694	Linxiang	Wangjia Group, Matai Village, Matai Towns	FDSW202330971-1r	26172331	25684045	7.85	7.71	98.13	0.03	96.52	90.97	39.95	98.96	2.28395
L-695	Linxiang	Wangjia Group, Matai Village, Matai Towns	FDSW202330972-1r	24868298	24452904	7.46	7.34	98.33	0.03	97.22	92.48	40.72	98.86	2.17879
L-696	Linxiang	Wangjia Group, Matai Village, Matai Towns	FDSW202330973-1r	27443142	26963947	8.23	8.09	98.25	0.03	96.94	91.85	39.86	99.05	2.40148
L-697	Linxiang	Wangjia Group, Matai Village, Matai Towns	FDSW202330974-1r	23436569	23031243	7.03	6.91	98.27	0.03	96.78	91.5	40.11	99.1	2.04969
L-699	Linxiang	Wangjia Group, Matai Village, Matai Towns	FDSW202330975-1r	24370939	24045675	7.31	7.21	98.67	0.03	96.86	91.59	39.66	99.03	2.14202
L-713	Linxiang	Weiping Village, Bangdong Towns, Linxiang District (area No. 1)	FDSW202330976-1r	28182715	27762466	8.45	8.33	98.51	0.03	96.82	91.56	39.79	98.67	2.47303
L-714	Linxiang	Weiping Village, Bangdong Towns, Linxiang District (area No. 1)	FDSW202330977-1r	21058248	20541292	6.32	6.16	97.55	0.03	96.73	91.38	42.3	89.55	1.82823
L-717	Linxiang	Weiping Village, Bangdong Towns, Linxiang District (area No. 1)	FDSW202330978-1a	22622790	21921565	6.79	6.58	96.9	0.03	97.24	92.78	40.42	98.26	1.95078
L-733	Linxiang	Weiping Village, Bangdong Towns, Linxiang District (area No. 2)	FDSW202330979-1r	24537177	23635476	7.36	7.09	96.33	0.03	96.38	90.59	40.73	98.61	2.09993
L-734	Linxiang	Weiping Village, Bangdong Towns, Linxiang District (area No. 2)	FDSW202330980-1r	24258640	23777095	7.28	7.13	98.01	0.03	96.78	91.56	40.24	99.13	2.11628
L-735	Linxiang	Weiping Village, Bangdong Towns, Linxiang District (area No. 2)	FDSW202330981-1r	25647626	24937641	7.69	7.48	97.23	0.03	96.34	90.73	40.06	98.78	2.21692
L-736	Linxiang	Weiping Village, Bangdong Towns, Linxiang District (area No. 2)	FDSW202330982-1r	24634665	23854077	7.39	7.16	96.83	0.03	96.47	91.06	40.21	99.27	2.12098
L-737	Linxiang	Weiping Village, Bangdong Towns, Linxiang District (area No. 2)	FDSW202330983-1r	33605452	33151467	10.08	9.95	98.65	0.03	96.66	91.18	40.78	94.46	2.95101
L-753	Linxiang	Bangbao Village, Bangdong Towns, Linxiang District (area No. 1)	FDSW202330984-1r	25644287	25255321	7.69	7.58	98.48	0.03	96.68	91.28	40.16	96.67	2.24748
L-754	Linxiang	Bangbao Village, Bangdong Towns, Linxiang District (area No. 1)	FDSW202330985-1r	24869835	24449924	7.46	7.33	98.31	0.03	96.94	91.83	40.53	93.77	2.17795
L-755	Linxiang	Bangbao Village, Bangdong Towns, Linxiang District (Area 1)	FDSW202330986-1r	26608787	26170571	7.98	7.85	98.35	0.03	96.69	91.31	39.94	98.72	2.32942
L-756	Linxiang	Bangbao Village, Bangdong Towns, Linxiang District (area No. 1)	FDSW202330988-1r	26388575	25974045	7.92	7.79	98.43	0.03	96.82	91.57	39.91	99.1	2.31321
L-757	Linxiang	Bangbao Village, Bangdong Towns, Linxiang District (area No. 1)	FDSW202330989-1r	26230897	25735297	7.87	7.72	98.11	0.03	96.67	91.34	39.81	98.92	2.28944
L-758	Linxiang	Bangbao Village, Bangdong Towns, Linxiang District (area No. 1)	FDSW202330990-1r	24967546	24517647	7.49	7.36	98.2	0.03	96.82	91.63	40.47	98.52	2.18279
L-759	Linxiang	Bangbao Village, Bangdong Towns, Linxiang District (area No. 1)	FDSW202330991-1r	25119969	24723685	7.54	7.42	98.42	0.03	96.97	91.92	40.55	97.62	2.20208
L-773	Linxiang	Bangbao Village, Bangdong Towns, Linxiang District (area No. 2)	FDSW202330992-1r	28503928	28061276	8.55	8.42	98.45	0.03	96.79	91.52	41.71	94.68	2.49876
L-774	Linxiang	Bangbao Village, Bangdong Towns, Linxiang District (area No. 2)	FDSW202330993-1r	23116846	22606548	6.94	6.78	97.79	0.03	96.5	91.06	41.51	98.12	2.0101
L-775	Linxiang	Bangbao Village, Bangdong Towns, Linxiang District (area No. 2)	FDSW202330987-1r	27363927	26781435	8.21	8.03	97.87	0.03	96.39	90.73	40.8	99.13	2.38041
L-776	Linxiang	Bangbao Village, Bangdong Towns, Linxiang District (area No. 2)	FDSW202330994-1r	24377604	23575185	7.31	7.07	96.71	0.03	96.34	90.78	40.77	99.07	2.09462
L-778	Linxiang	Bangbao Village, Bangdong Towns, Linxiang District (area No. 2)	FDSW202330995-1r	24446205	23937779	7.33	7.18	97.92	0.03	96.62	91.13	40.06	99.17	2.12778
L-779	Linxiang	Bangbao Village, Bangdong Towns, Linxiang District (area No. 2)	FDSW202330996-1a	28993607	28408146	8.7	8.52	97.98	0.03	97.39	93	39.76	99.04	2.52905
L-793	Linxiang	Heping Village, Bangdong Towns, Linxiang District	FDSW202330997-1r	25755696	25304785	7.73	7.59	98.25	0.03	96.66	91.22	40.41	98.58	2.25366
L-794	Linxiang	Heping Village, Bangdong Towns, Linxiang District	FDSW202330998-1r	23477527	23105342	7.04	6.93	98.41	0.03	96.75	91.44	39.8	99	2.05718
L-795	Linxiang	Heping Village, Bangdong Towns, Linxiang District	FDSW202330999-1r	25594282	25166118	7.68	7.55	98.33	0.03	96.95	91.84	40.9	93.38	2.24223
L-796	Linxiang	Heping Village, Bangdong Towns, Linxiang District	FDSW202331000-1r	23961304	23563628	7.19	7.07	98.34	0.03	96.5	90.73	39.92	97.27	2.09487
L-797	Linxiang	Heping Village, Bangdong Towns, Linxiang District	FDSW202331001-1b	25243461	24597123	7.57	7.38	97.44	0.03	96.87	91.58	40.47	98.86	2.18996
L-798	Linxiang	Heping Village, Bangdong Towns, Linxiang District	FDSW202331002-1r	22649198	22206680	6.79	6.66	98.05	0.03	96.82	91.59	41.14	91.28	1.97685
L-799	Linxiang	Heping Village, Bangdong Towns, Linxiang District	FDSW202331003-1r	25925771	25479318	7.78	7.64	98.28	0.03	96.92	91.73	39.94	97.2	2.27064
L-814	Linxiang	Land mopping in Zhangzhen Village, Bangdong Towns, Linxiang District	FDSW202331004-1r	27338826	26898271	8.2	8.07	98.39	0.03	97.52	93.16	39.91	99.18	2.39756
L-815	Linxiang	Land mopping in Zhangzhen Village, Bangdong Towns, Linxiang District	FDSW202331005-1r	27619559	27205998	8.29	8.16	98.5	0.03	97.46	92.98	40.06	97.84	2.42469
L-816	Linxiang	Land mopping in Zhangzhen Village, Bangdong Towns, Linxiang District	FDSW202331006-1r	25429184	25035903	7.63	7.51	98.45	0.03	97.56	93.22	40.36	98.95	2.23263
L-817	Linxiang	Land mopping in Zhangzhen Village, Bangdong Towns, Linxiang District	FDSW202331007-1r	28013892	27512609	8.4	8.25	98.21	0.03	97.46	93.03	39.84	99.21	2.45188
L-818	Linxiang	Land mopping in Zhangzhen Village, Bangdong Towns, Linxiang District	FDSW202331008-1r	28911882	28431014	8.67	8.53	98.34	0.03	96.55	91.03	39.99	99.14	2.52879
L-819	Linxiang	Land mopping in Zhangzhen Village, Bangdong Towns, Linxiang District	FDSW202331009-1r	26974790	26529594	8.09	7.96	98.35	0.03	96.55	91.02	40.12	98.94	2.3604
L-820	Linxiang	Land mopping in Zhangzhen Village, Bangdong Towns, Linxiang District	FDSW202331010-1r	25073413	24576727	7.52	7.37	98.02	0.03	96.5	90.99	40.31	98.57	2.18513
L-821	Linxiang	Land mopping in Zhangzhen Village, Bangdong Towns, Linxiang District	FDSW202331011-1r	24073157	23656158	7.22	7.1	98.27	0.03	96.69	91.33	40.32	99.25	2.10561
L-837	Linxiang	Liangzidi, Zhangzhen Village, Bangdong Towns, Linxiang District	FDSW202331012-1r	26934037	26346985	8.08	7.9	97.82	0.03	96.51	90.97	40.88	98.12	2.34231
L-838	Linxiang	Liangzidi, Zhangzhen Village, Bangdong Towns, Linxiang District	FDSW202331013-1r	29718001	29138766	8.92	8.74	98.05	0.03	96.56	91.08	40.98	98.03	2.59142
L-839	Linxiang	Liangzidi, Zhangzhen Village, Bangdong Towns, Linxiang District	FDSW202331014-1r	28796866	28368542	8.64	8.51	98.51	0.03	96.89	91.69	39.66	98.59	2.52717
L-840	Linxiang	Liangzidi, Zhangzhen Village, Bangdong Towns, Linxiang District	FDSW202331015-1r	25002560	24674790	7.5	7.4	98.69	0.03	97.33	92.7	41.3	94.39	2.19906
L-841	Linxiang	Liangzidi, Zhangzhen Village, Bangdong Towns, Linxiang District	FDSW202331016-1r	25259550	24894667	7.58	7.47	98.56	0.03	96.81	91.56	40.4	98.37	2.21631
L-842	Linxiang	Liangzidi, Zhangzhen Village, Bangdong Towns, Linxiang District	FDSW202331017-1r	22053766	21734122	6.62	6.52	98.55	0.03	97.53	93.08	40.34	93.16	1.93938
L-843	Linxiang	Liangzidi, Zhangzhen Village, Bangdong Towns, Linxiang District	FDSW202331018-1r	26039816	25608837	7.81	7.68	98.34	0.03	97.55	93.2	40.42	98.78	2.28346
L-898	Linxiang	Pingzhang Village, Matai Towns, Linxiang District	FDSW202331019-1r	22737757	21801066	6.82	6.54	95.88	0.03	96.41	91.01	41.57	97.35	1.93642
L-899	Linxiang	Pingzhang Village, Matai Towns, Linxiang District	FDSW202331020-1r	22552421	22081497	6.77	6.62	97.91	0.03	96.78	91.57	41.11	98.65	1.96499
L-900	Linxiang	Pingzhang Village, Matai Towns, Linxiang District	FDSW202331021-1r	24800757	24176502	7.44	7.25	97.48	0.03	96.5	91.01	40.34	98.79	2.14977
L-906	Linxiang	Langya Village, Matai Towns, Linxiang District	FDSW202331022-1r	25275867	24719138	7.58	7.42	97.8	0.03	96.66	91.34	40.11	99.16	2.19994
L-918	Linxiang	Qinghe Village, Matai Towns, Linxiang District	FDSW202331024-1r	25064209	24533746	7.52	7.36	97.88	0.03	96.8	91.61	40.97	93.87	2.18421
F-157	Fengqing	Lida Village, Mengyou Town, Fengqing County	FDSW202331085-1r	25927561	25452173	7.78	7.64	98.17	0.03	96.57	90.97	39.94	98.71	2.26337
F-158	Fengqing	Lida Village, Mengyou Town, Fengqing County	FDSW202331086-1r	25975559	25472933	7.79	7.64	98.07	0.03	96.4	90.59	39.92	98.65	2.26347
F-159	Fengqing	Lida Village, Mengyou Town, Fengqing County	FDSW202331087-1r	21126551	20741920	6.34	6.22	98.18	0.03	97	91.91	40.16	97.7	1.84726
F-160	Fengqing	Lida Village, Mengyou Town, Fengqing County	FDSW202331088-1r	19757608	19488155	5.93	5.85	98.64	0.03	97.02	91.88	40.02	98.93	1.73578
F-173	Fengqing	Pinghe Village, Dasi Towns, Fengqing County	FDSW202331089-1r	21282648	20936834	6.38	6.28	98.38	0.03	96.95	91.75	39.47	98.99	1.86472
F-174	Fengqing	Pinghe Village, Dasi Towns, Fengqing County	FDSW202331094-1r	23555393	23188358	7.07	6.96	98.44	0.03	97.41	92.88	39.36	98.71	2.06664
F-175	Fengqing	Pinghe Village, Dasi Towns, Fengqing County	FDSW202331095-1r	27648525	27207034	8.29	8.16	98.4	0.03	97.47	92.98	39.11	98.84	2.42597
F-176	Fengqing	Pinghe Village, Dasi Towns, Fengqing County	FDSW202331096-1r	28309407	27875677	8.49	8.36	98.47	0.03	96.98	91.88	39.69	99.1	2.48253
F-177	Fengqing	Pinghe Village, Dasi Towns, Fengqing County	FDSW202331097-1r	25225284	24868864	7.57	7.46	98.59	0.03	97.49	93.03	39.61	99.11	2.21727
F-178	Fengqing	Pinghe Village, Dasi Towns, Fengqing County	FDSW202331098-1r	25056301	24684126	7.52	7.41	98.51	0.03	97.41	92.88	39.93	99.02	2.19988
F-179	Fengqing	Pinghe Village, Dasi Towns, Fengqing County	FDSW202331099-1r	25224614	24777752	7.57	7.43	98.23	0.03	97.42	92.98	40.5	98.79	2.20853
F-180	Fengqing	Pinghe Village, Dasi Towns, Fengqing County	FDSW202331100-1r	19333706	19033810	5.8	5.71	98.45	0.03	97.5	93.06	40.69	98.62	1.69732
F-181	Fengqing	Pinghe Village, Dasi Towns, Fengqing County	FDSW202331101-1a	24021133	23414415	7.21	7.02	97.47	0.03	97.18	92.49	39.59	98.65	2.082
F-182	Fengqing	Pinghe Village, Dasi Towns, Fengqing County	FDSW202331102-1r	22467205	22065475	6.74	6.62	98.21	0.03	96.95	91.84	40.41	99.21	1.9641
F-183	Fengqing	Pinghe Village, Dasi Towns, Fengqing County	FDSW202331103-1r	25429546	24988988	7.63	7.5	98.27	0.03	96.77	91.28	39.94	99.16	2.22412
F-184	Fengqing	Pinghe Village, Dasi Towns, Fengqing County	FDSW202331104-1r	23397141	23031983	7.02	6.91	98.44	0.03	96.95	91.77	40.06	99.15	2.05093
F-185	Fengqing	Pinghe Village, Dasi Towns, Fengqing County	FDSW202331105-1r	27552205	27056194	8.27	8.12	98.2	0.03	96.29	90.22	40.5	99.22	2.40541
F-213	Fengqing	Huilong Village, Dasi Towns, Fengqing County	FDSW202331106-1r	23787515	23497357	7.14	7.05	98.78	0.03	97.47	92.94	40.01	98.41	2.0954
F-214	Fengqing	Huilong Village, Dasi Towns, Fengqing County	FDSW202331107-1r	23126542	22833473	6.94	6.85	98.73	0.03	97.63	93.34	39.85	97.93	2.03642
F-215	Fengqing	Huilong Village, Dasi Towns, Fengqing County	FDSW202331108-1r	24858689	24570795	7.46	7.37	98.84	0.03	97.2	92.22	39.8	98.76	2.1914
F-216	Fengqing	Huilong Village, Dasi Towns, Fengqing County	FDSW202331090-1r	22527380	22258445	6.76	6.68	98.81	0.03	96.88	91.48	40.41	95.13	1.98357
F-217	Fengqing	Huilong Village, Dasi Towns, Fengqing County	FDSW202331091-1r	23569268	23209164	7.07	6.96	98.47	0.03	96.5	90.73	39.73	97.11	2.06426
F-218	Fengqing	Huilong Village, Dasi Towns, Fengqing County	FDSW202331092-1r	25248078	24898271	7.57	7.47	98.61	0.03	96.78	91.34	39.14	98.9	2.21666
F-219	Fengqing	Huilong Village, Dasi Towns, Fengqing County	FDSW202331093-1r	24307736	24003186	7.29	7.2	98.75	0.03	97.41	92.81	39.64	96.21	2.13963
F-233	Fengqing	Tuanjie Village, Lushi Town, Fengqing County	FDSW202331109-1r	27636101	27302507	8.29	8.19	98.79	0.03	97.58	93.22	39.82	98.45	2.4352
F-234	Fengqing	Tuanjie Village, Lushi Town, Fengqing County	FDSW202331110-1r	23891410	23589902	7.17	7.08	98.74	0.03	97.45	92.94	39.68	98.7	2.10296
F-235	Fengqing	Tuanjie Village, Lushi Town, Fengqing County	FDSW202331111-1r	26071484	25713961	7.82	7.71	98.63	0.03	97.57	93.25	40.08	99.19	2.2929
F-236	Fengqing	Tuanjie Village, Lushi Town, Fengqing County	FDSW202331112-1r	27665672	27351175	8.3	8.21	98.86	0.03	97.64	93.37	39.86	98.24	2.43973
F-237	Fengqing	Tuanjie Village, Lushi Town, Fengqing County	FDSW202331113-1r	26974328	26596457	8.09	7.98	98.6	0.03	97.3	92.6	40.01	98.87	2.36938
F-238	Fengqing	Tuanjie Village, Lushi Town, Fengqing County	FDSW202331114-1r	22638959	22221934	6.79	6.67	98.16	0.03	97.52	93.17	40.4	98.11	1.98126
F-239	Fengqing	Tuanjie Village, Lushi Town, Fengqing County	FDSW202331115-1r	26040352	25664649	7.81	7.7	98.56	0.03	97.49	93.04	40.09	98.71	2.28771
F-240	Fengqing	Tuanjie Village, Lushi Town, Fengqing County	FDSW202331116-1r	21912635	21550675	6.57	6.47	98.35	0.03	96.87	91.6	39.77	99.06	1.91858
F-257	Fengqing	Gumo Village, Shili Towns, Fengqing County	FDSW202331117-1r	22196184	21866201	6.66	6.56	98.51	0.03	96.9	91.62	40	97.48	1.94647
F-258	Fengqing	Gumo Village, Shili Towns, Fengqing County	FDSW202331118-1r	21641621	21295304	6.49	6.39	98.4	0.03	96.95	91.75	39.63	98.75	1.89664
F-259	Fengqing	Gumo Village, Shili Towns, Fengqing County	FDSW202331119-1r	22508543	22190809	6.75	6.66	98.59	0.03	96.81	91.36	39.99	98.99	1.97696
F-260	Fengqing	Gumo Village, Shili Towns, Fengqing County	FDSW202331120-1r	21727506	21448900	6.52	6.43	98.72	0.03	97.18	92.19	39.55	99.04	1.91185
F-261	Fengqing	Gumo Village, Shili Towns, Fengqing County	FDSW202331121-1r	26157532	25867854	7.85	7.76	98.89	0.03	96.75	91.23	39.25	99.08	2.30227
F-262	Fengqing	Gumo Village, Shili Towns, Fengqing County	FDSW202331122-1r	24052697	23714894	7.22	7.11	98.6	0.03	96.94	91.71	39.03	98.84	2.11218
F-263	Fengqing	Gumo Village, Shili Towns, Fengqing County	FDSW202331123-1r	26509737	26095070	7.95	7.83	98.44	0.03	96.67	91.12	39.65	98.47	2.32193
F-264	Fengqing	Gumo Village, Shili Towns, Fengqing County	FDSW202331124-1r	21794938	21285825	6.54	6.39	97.66	0.03	96.66	90.98	41.72	90.37	1.89241
F-265	Fengqing	Gumo Village, Shili Towns, Fengqing County	FDSW202331125-1r	25349891	24903880	7.6	7.47	98.24	0.03	96.82	91.48	39.63	97.8	2.2166
F-266	Fengqing	Gumo Village, Shili Towns, Fengqing County	FDSW202331126-1r	26125908	25700293	7.84	7.71	98.37	0.03	96.91	91.68	39.77	98.71	2.28834
F-267	Fengqing	Gumo Village, Shili Towns, Fengqing County	FDSW202331127-1r	26196849	25953703	7.86	7.79	99.07	0.03	97.58	93.2	39.11	99.16	2.31469
F-268	Fengqing	Gumo Village, Shili Towns, Fengqing County	FDSW202331128-1r	20091295	19767614	6.03	5.93	98.39	0.03	96.79	91.38	40.02	99.12	1.75934
F-269	Fengqing	Gumo Village, Shili Towns, Fengqing County	FDSW202331129-1r	25370425	25052888	7.61	7.52	98.75	0.03	96.75	91.16	40.22	98.99	2.2292
F-270	Fengqing	Gumo Village, Shili Towns, Fengqing County	FDSW202331130-1r	21098784	20814974	6.33	6.24	98.65	0.03	96.71	91.08	40.11	99.04	1.85195
F-271	Fengqing	Gumo Village, Shili Towns, Fengqing County	FDSW202331131-1r	28286358	27898396	8.49	8.37	98.63	0.03	97.64	93.36	40.02	98.18	2.48898
F-272	Fengqing	Gumo Village, Shili Towns, Fengqing County	FDSW202331132-1r	23852555	23595744	7.16	7.08	98.92	0.03	97.79	93.69	42.77	83.89	2.10537
F-273	Fengqing	Gumo Village, Shili Towns, Fengqing County	FDSW202331133-1r	24010683	23608086	7.2	7.08	98.32	0.03	96.72	91.25	42.36	90.52	2.09984
F-274	Fengqing	Gumo Village, Shili Towns, Fengqing County	FDSW202331134-1r	23509628	23249072	7.05	6.97	98.89	0.03	97	91.66	39.81	99.12	2.07114
F-275	Fengqing	Gumo Village, Shili Towns, Fengqing County	FDSW202331135-1r	22234426	21925323	6.67	6.58	98.61	0.03	97.01	91.72	40.3	99.07	1.95329
F-365	Fengqing	Houshan Village, Fengshan Town, Fengqing County	FDSW202331136-1r	25407698	25034636	7.62	7.51	98.53	0.03	96.97	91.66	40.42	98.99	2.22981
F-366	Fengqing	Houshan Village, Fengshan Town, Fengqing County	FDSW202331137-1r	22791943	22472823	6.84	6.74	98.6	0.03	96.71	91.06	39.66	98.55	1.99987
F-367	Fengqing	Houshan Village, Fengshan Town, Fengqing County	FDSW202331138-1r	21221465	20908447	6.37	6.27	98.52	0.03	96.94	91.65	40.48	99.17	1.86138
F-368	Fengqing	Houshan Village, Fengshan Town, Fengqing County	FDSW202331139-1r	24788051	24422560	7.44	7.33	98.53	0.03	97.02	91.77	40.69	99.15	2.17552
F-369	Fengqing	Houshan Village, Fengshan Town, Fengqing County	FDSW202331140-1r	27089365	26650387	8.13	8	98.38	0.03	96.81	91.35	40.34	98.73	2.3718
F-370	Fengqing	Houshan Village, Fengshan Town, Fengqing County	FDSW202331141-1r	25038182	24778360	7.51	7.43	98.96	0.03	97.19	92.05	39.78	99.08	2.20991
F-371	Fengqing	Houshan Village, Fengshan Town, Fengqing County	FDSW202331142-1a	22378044	21988698	6.71	6.6	98.26	0.03	97.3	92.65	39.39	99.14	1.95675
F-372	Fengqing	Houshan Village, Fengshan Town, Fengqing County	FDSW202331143-1r	23839828	23548939	7.15	7.06	98.78	0.03	97.1	91.96	39.96	99.13	2.09744
F-373	Fengqing	Houshan Village, Fengshan Town, Fengqing County	FDSW202331144-1r	28080281	27666776	8.42	8.3	98.53	0.03	96.56	90.74	40.27	98.18	2.4617
F-374	Fengqing	Houshan Village, Fengshan Town, Fengqing County	FDSW202331145-1r	24888215	24433589	7.47	7.33	98.17	0.03	96.88	91.55	40.35	98.93	2.17449
F-375	Fengqing	Houshan Village, Fengshan Town, Fengqing County	FDSW202331146-1r	22338450	22016166	6.7	6.6	98.56	0.03	96.84	91.38	40.05	99.18	1.95952
F-376	Other	3200 tea ancestor 1st generation-0608	FDSW202331147-1r	25068982	24651066	7.52	7.4	98.33	0.03	97.42	92.94	40.34	98.03	2.19709
F-379	Other	Qianmei 702 (0653)	FDSW202331148-1r	24543232	24187515	7.36	7.26	98.55	0.03	96.81	91.34	40.5	94.6	2.15266
F-380	Other	Almond tea-0610	FDSW202331149-1r	28846331	28514563	8.65	8.55	98.85	0.03	97.03	91.8	40.28	97.31	2.53952
F-381	Other	Dahongpao-0614	FDSW202331150-1r	18165843	18006959	5.45	5.4	99.13	0.03	97.12	91.88	39.77	98.01	1.60486
F-382	Other	Yangshan Big Tea Tree-0624	FDSW202331151-1r	25343439	25017062	7.6	7.51	98.71	0.03	96.79	91.23	40.1	98.26	2.22713
F-383	Other	Wild 283-0649	FDSW202331152-1r	21114654	20842975	6.33	6.25	98.71	0.03	96.75	91.19	40.39	98.17	1.85484
F-384	Other	Assam 0904-0662	FDSW202331153-1r	22044748	21824456	6.61	6.55	99	0.03	97.66	93.36	39.72	97.78	1.94735
F-385	Other	Assam 0902-0668	FDSW202331154-1r	25808963	25543599	7.74	7.66	98.97	0.03	97.59	93.21	39.55	98.97	2.27851
F-386	Other	Qianmei 419-0656	FDSW202331155-1r	24727091	24412118	7.42	7.32	98.73	0.03	96.67	90.99	40.2	98.24	2.17173
F-388	Other	Qianmei 601-621	FDSW202331156-1r	24198199	23857609	7.26	7.16	98.59	0.03	96.94	91.6	40.59	96.63	2.12428
F-389	Other	Cinnamon 0630	FDSW202331157-1r	26673494	26312902	8	7.89	98.65	0.03	96.87	91.39	41.06	98.29	2.34309
F-390	Other	Yuancha No.1-0667	FDSW202331158-1r	24771695	24348659	7.43	7.3	98.29	0.03	96.72	91.18	41.22	96.36	2.16636
F-391	Other	Bang Nanda Tea Tree-0642	FDSW202331159-1r	26911575	26563856	8.07	7.97	98.71	0.03	97.15	92.07	40.4	98.37	2.36758
F-392	Other	Fujian Narcissus 0613	FDSW202331160-1r	22798729	22550031	6.84	6.77	98.91	0.03	96.7	91.03	39.63	98.2	2.00653
F-393	Other	Chinese Tea 108-0620	FDSW202331161-1r	22461756	22224251	6.74	6.67	98.94	0.03	97.15	92.02	40.8	98.36	1.98056
F-394	Other	Sri Lankan population species 0643	FDSW202331162-1r	17550625	17354358	5.27	5.21	98.88	0.03	97.32	92.41	40.17	98.77	1.54765
F-395	Other	Anding Festival Big Tea Tree-0648	FDSW202331163-1r	25925074	25425569	7.78	7.63	98.07	0.03	96.66	91.04	42.63	87.69	2.26178
F-400	Other	Wild 050-0655	FDSW202331164-1r	19356247	19052551	5.81	5.72	98.43	0.03	96.73	91.16	40.06	98.74	1.69551
F-401	Other	Pinghe Ancient Tea No. 15-0660	FDSW202331165-1r	28185123	27847480	8.46	8.35	98.8	0.03	96.86	91.38	40.18	98.04	2.47951
F-403	Other	Wuniu early (0616)	FDSW202331166-1r	19567589	19354347	5.87	5.81	98.91	0.03	97.02	91.72	40.12	98.57	1.72404
F-404	Other	Bergamot (0636)	FDSW202331167-1r	26867888	26559398	8.06	7.97	98.85	0.03	96.97	91.62	40.06	98.68	2.36525
F-405	Other	Guangxi Soft Branch Camellia -0618	FDSW202331168-1r	24046988	23671456	7.21	7.1	98.44	0.03	96.79	91.94	39.52	97.21	2.10327
F-406	Other	Guilv No. 1 0606	FDSW202331169-1r	22513113	22257037	6.75	6.68	98.86	0.03	97.03	91.74	39.99	98.51	1.98267
F-407	Other	Qianmei 502 (0659)	FDSW202331170-1r	24733221	24363147	7.42	7.31	98.5	0.03	96.94	91.64	40.33	97.65	2.16928
F-409	Other	Qiancha No. 7 (0665)	FDSW202331171-1r	27934373	27585059	8.38	8.28	98.75	0.03	96.88	91.45	40.49	94.77	2.45578
F-410	Other	Yinghong No. 9 (0615)	FDSW202331172-1r	21115194	20799961	6.33	6.24	98.51	0.03	96.77	91.24	40.61	97.45	1.85062
F-411	Other	Zhenong 139 (0677)	FDSW202331173-1r	28369659	28025268	8.51	8.41	98.79	0.03	97.04	91.79	39.84	97.71	2.49587
F-412	Other	Lushan One	FDSW202331174-1r	24851003	24513626	7.46	7.35	98.64	0.03	97.33	92.73	40.14	98.61	2.18319
F-413	Other	Dove pit species	FDSW202331175-1r	22868519	22630204	6.86	6.79	98.96	0.03	96.97	91.59	39.49	98.75	2.01568
F-414	Other	Ba County No. 3	FDSW202331176-1r	19295392	19083028	5.79	5.72	98.9	0.03	97.14	91.92	39.06	97.24	1.70129
F-415	Other	Castanopsis ninth	FDSW202331177-1r	24757435	24525213	7.43	7.36	99.06	0.03	97.17	92.03	38.81	99.09	2.1869
F-416	Other	Fengqing No. 5	FDSW202331178-1r	27611290	27251259	8.28	8.18	98.7	0.03	97.02	91.7	40.34	96.84	2.4276
F-417	Other	Mei Zhan	FDSW202331179-1r	22774612	22521977	6.83	6.76	98.89	0.03	97	91.66	39.5	99.19	2.00632
F-418	Other	Yingshuang	FDSW202331180-1r	21513732	21302405	6.45	6.39	99.02	0.03	96.81	91.22	38.89	98.97	1.89686
F-419	Other	Qingshui Three	FDSW202331181-1r	23166097	22960327	6.95	6.89	99.11	0.03	97.11	91.87	38.84	96.19	2.04664
F-420	Other	Qingshui One	FDSW202331056-1r	24602836	24364722	7.38	7.31	99.03	0.03	97.67	93.35	38.97	98.68	2.17397
F-421	Other	Qingshui No. 2	FDSW202331057-1r	28260287	27922660	8.48	8.38	98.81	0.03	97.58	93.18	39.39	96.76	2.49057
F-422	Other	Fengqing No. 8	FDSW202331058-1r	23319376	23025000	7	6.91	98.74	0.03	97.38	92.81	39.11	97.65	2.05166
F-423	Other	Yunxuan No.6	FDSW202331059-1r	22345906	22062086	6.7	6.62	98.73	0.03	97.64	93.37	39.61	96.52	1.96779
F-424	Other	Yunkang 14	FDSW202331060-1r	26427917	26085033	7.93	7.83	98.7	0.03	97.58	93.23	39.21	96.2	2.32635
F-425	Other	Ba County No. 9	FDSW202331061-1r	22097075	21895737	6.63	6.57	99.09	0.03	97.16	92.09	37.78	98.38	1.95257
F-426	Other	Yibin species	FDSW202331062-1r	23007984	22771235	6.9	6.83	98.97	0.03	96.82	91.35	37.89	95.84	2.02797
F-427	Other	Qingshui No. 5	FDSW202331063-1r	20548356	20276164	6.16	6.08	98.68	0.03	96.67	91.1	38.39	98.61	1.80466
F-430	Other	Qingshui No. 4	FDSW202331064-1r	18968269	18744124	5.69	5.62	98.82	0.03	96.87	91.47	38.44	97.29	1.66972
F-431	Other	Fengqing No. 6	FDSW202331065-1r	21933160	21704558	6.58	6.51	98.96	0.03	96.83	91.49	38.67	98.47	1.93324
F-433	Other	Ba County No. 6	FDSW202331066-1r	23313277	23094726	6.99	6.93	99.06	0.03	97.61	93.25	37.52	98.28	2.06015
F-434	Other	Ba County No. 4	FDSW202331067-1r	25219587	24939370	7.57	7.48	98.89	0.03	97.59	93.22	39.47	98.48	2.22398
F-435	Other	Xueya 100	FDSW202331068-1r	23206154	22921667	6.96	6.88	98.77	0.03	97.42	92.9	39.6	98.22	2.04288
F-436	Other	Short section Pekoe	FDSW202331069-1r	20993340	20682338	6.3	6.2	98.52	0.03	97	91.74	40.13	98.59	1.84235
F-438	Other	Zhu Zhichun	FDSW202331070-1r	18244991	18086125	5.47	5.43	99.13	0.03	96.82	91.29	38.98	98.37	1.6102
F-440	Other	Buddha Incense No. 5	FDSW202331071-1r	17474540	17282561	5.24	5.18	98.9	0.03	96.81	91.26	39.85	97.53	1.53921
F-441	Other	Zhenghe Dabai Tea	FDSW202331072-1r	21668049	21466309	6.5	6.44	99.07	0.03	97.23	92.16	39.2	97.59	1.91376
F-442	Other	Fuyun Six	FDSW202331073-1r	24103087	23807663	7.23	7.14	98.77	0.03	97.59	93.25	40.04	96.44	2.1234
F-443	Other	Buddha Incense No. 2	FDSW202331074-1r	23669585	23314321	7.1	6.99	98.5	0.03	97.38	92.9	40.3	98.39	2.0766
F-446	Other	Yun Xuan No. 5	FDSW202331075-1r	25300908	24960267	7.59	7.49	98.65	0.03	97.53	93.06	40.27	98.04	2.22607
F-448	Other	Early Spring Cuiya	FDSW202331076-1r	23328861	23011774	7	6.9	98.64	0.03	97.64	93.36	39.17	98	2.05316
F-453	Other	Aifeng	FDSW202331077-1r	24920810	24603157	7.48	7.38	98.73	0.03	97.58	93.19	39.14	98.59	2.19488
F-456	Other	Jinfeng	FDSW202331078-1r	24655077	24371367	7.4	7.31	98.85	0.03	97.69	93.42	39.52	96.92	2.17455
F-459	Other	Buddha Incense No. 3	FDSW202331079-1a	21546295	21092986	6.46	6.33	97.9	0.03	97.28	92.67	41.14	93.75	1.87601
F-460	Other	Buddha Xiang No.1	FDSW202331080-1r	22256586	21976367	6.68	6.59	98.74	0.03	96.88	91.56	38.95	97.48	1.95701
F-466	Other	Golden key	FDSW202331081-1r	22381300	22165331	6.71	6.65	99.04	0.03	96.95	91.64	38.64	98.67	1.97511
F-468	Other	Cold green	FDSW202331082-1r	20253581	20027901	6.08	6.01	98.89	0.03	97.11	92	38.55	98.57	1.78494
F-470	Other	Yunmei	FDSW202331083-1r	21391800	21205524	6.42	6.36	99.13	0.03	96.97	91.65	38.36	98.97	1.88958
F-471	Other	Biyun	FDSW202331084-1r	31219480	30765129	9.37	9.23	98.54	0.03	96.88	91.59	39.89	98.95	2.73898
F-474	Other	Takahashi early	FDSW202330218-1r	25426058	25045894	7.63	7.51	98.5	0.03	96.87	91.59	40.19	98.51	2.23077
F-476	Other	early spring	FDSW202330219-1r	23197253	22905522	6.96	6.87	98.74	0.03	97.09	92.03	40.82	98.59	2.04165
F-477	Other	Tan Chun	FDSW202330220-1r	19610351	19267782	5.88	5.78	98.25	0.03	97.53	93.24	41.21	95.32	1.71814
F-478	Other	Buddha Incense No. 4	FDSW202330221-1r	22245676	21982697	6.67	6.59	98.82	0.03	97.79	93.71	40.38	96.35	1.96166
F-482	Other	Gu Zhu Zisun	FDSW202330240-1r	24052300	23708066	7.22	7.11	98.57	0.03	97.13	92.33	42.48	90.58	2.10843
F-483	Other	Jade	FDSW202330241-1r	28803006	28267917	8.64	8.48	98.14	0.03	96.84	91.6	41.01	99.09	2.51597
F-484	Other	Purple Cuckoo	FDSW202330242-1r	24651805	24312442	7.4	7.29	98.62	0.03	97.66	93.41	40.23	98.82	2.16851
F-485	Other	Ant tea	FDSW202330243-1r	23560958	23178180	7.07	6.95	98.38	0.03	96.58	91.07	40.29	97.73	2.06158
F-486	Other	Xuehua	FDSW202330244-1r	23912819	23419652	7.17	7.03	97.94	0.03	96.66	91.31	40.95	97.36	2.0827
F-487	Other	Huafeng 11	FDSW202330245-1r	20240928	19958853	6.07	5.99	98.61	0.03	97.44	92.97	40.56	98.39	1.7787
F-488	Other	Longye Pekoe	FDSW202330246-1r	28542796	28091056	8.56	8.43	98.42	0.03	96.94	91.75	44.8	80.17	2.50131
F-492	Other	Fengqing No.7	FDSW202330247-1r	26593041	26258208	7.98	7.88	98.74	0.03	97.52	93.16	41.68	95.01	2.34148
F-494	Other	Yunfeng	FDSW202330248-1r	25218673	24856242	7.57	7.46	98.56	0.03	97.31	92.7	40.59	97.18	2.21507
F-495	Other	Castanopsis anhuiensis	FDSW202330249-1r	22571237	22246392	6.77	6.67	98.56	0.03	96.78	91.41	39.98	98.77	1.98105
F-496	Other	Xinyuan Benshan Tea	FDSW202330250-1r	18525081	18303193	5.56	5.49	98.8	0.03	97.57	93.19	39.42	98.99	1.63353
F-497	Other	Castanopsis 11	FDSW202330251-1r	22255869	22023549	6.68	6.61	98.96	0.03	97.06	91.98	39.4	99.05	1.96401
F-498	Other	Shilixiang	FDSW202330252-1r	25284214	24935266	7.59	7.48	98.62	0.03	97.42	92.94	40.01	98.96	2.22214
F-500	Other	Feng Yu	FDSW202330253-1r	25559278	25187700	7.67	7.56	98.55	0.03	97.39	92.88	40.1	97.95	2.24452
F-501	Other	Fengqing No. 2	FDSW202330254-1r	19021484	18755694	5.71	5.63	98.6	0.03	97.54	93.08	40.51	98.18	1.67344
F-502	Other	Bao Black Tea	FDSW202330255-1r	20520993	20231233	6.16	6.07	98.59	0.03	96.87	91.66	40.08	98.57	1.80183
F-503	Other	Enshi tea	FDSW202330256-1r	22692097	22430729	6.81	6.73	98.85	0.03	97.54	93.16	40.49	98.98	2.00065
F-504	Other	Fengqing No. 9	FDSW202330257-1r	20531696	20281259	6.16	6.08	98.78	0.03	96.79	91.46	39.69	98.05	1.80566
F-505	Other	Fengqing No. 2	FDSW202330258-1r	19164511	18859039	5.75	5.66	98.41	0.03	96.72	91.34	40.97	98.05	1.67834
F-506	Other	Fengqing One	FDSW202330259-1r	26935185	26594899	8.08	7.98	98.74	0.03	97.34	92.66	40.23	97.67	2.37092
F-507	Other	Fuding Dabai	FDSW202330260-1r	20102119	19830751	6.03	5.95	98.65	0.03	96.48	90.85	39.6	98.71	1.76342
F-508	Other	Huafeng 28	FDSW202330261-1r	20190215	19849851	6.06	5.95	98.31	0.03	96.38	90.59	39.53	96.95	1.76527
F-509	Other	Tengchong species	FDSW202330262-1r	25925033	25523177	7.78	7.66	98.45	0.03	97.36	92.78	39.93	98.24	2.27397
F-510	Other	Yinghong One	FDSW202330263-1r	17674201	17413560	5.3	5.22	98.53	0.03	96.87	91.66	39.7	98.94	1.55048
F-511	Other	Ba County No. 10	FDSW202330264-1r	27980476	27551346	8.39	8.27	98.47	0.03	97.39	92.93	41.58	97.54	2.45497
F-512	Other	Early black tea	FDSW202330265-1r	20061898	19671025	6.02	5.9	98.05	0.03	96.64	91.28	41.34	98.86	1.74983
F-513	Other	Big black tea	FDSW202330266-1r	23826640	23525577	7.15	7.06	98.74	0.03	97.72	93.5	40.31	98.1	2.09914
F-514	Other	Yunkang 11	FDSW202330267-1r	17936939	17626328	5.38	5.29	98.27	0.03	96.77	91.47	40.27	97.92	1.56895
F-515	Other	Zhaotong Moss Tea	FDSW202330268-1r	21883074	21532122	6.56	6.46	98.4	0.03	96.79	91.53	40.45	98.25	1.91629
F-516	Other	Hairy Crab	FDSW202330269-1r	18895440	18580128	5.67	5.57	98.33	0.03	96.4	90.63	40.37	98.29	1.65208
F-518	Other	Official tea	FDSW202330270-1r	21273029	20870139	6.38	6.26	98.11	0.03	96.94	91.78	40.3	99.05	1.8592
F-519	Other	Xigui Tea	FDSW202330271-1r	30969624	30512592	9.29	9.15	98.52	0.03	96.85	91.56	40.46	98.89	2.71779
F-520	Other	Fengqing No. 10	FDSW202330272-1r	23164718	22843679	6.95	6.85	98.61	0.03	97.1	92.19	41.72	96.78	2.03525
F-521	Other	Fengqing No.12	FDSW202330222-1r	22099409	21753243	6.63	6.53	98.43	0.03	96.94	91.87	41.28	97.94	1.93679
F-522	Other	Fengqing No.11	FDSW202330223-1r	20539018	20262237	6.16	6.08	98.65	0.03	96.87	91.62	40.99	96.41	1.80448
F-524	Other	Longjing No. 43	FDSW202330224-1r	24190375	23793911	7.26	7.14	98.36	0.03	96.8	91.47	40.91	97.08	2.11849
S-1	Shuangjiang	Bangxie Old Cage Ancient Tea Garden 1	FDSW202330225-1r	18461410	18096779	5.54	5.43	98.02	0.03	97.22	92.53	40.76	99.07	1.6124
S-2	Shuangjiang	Bangxie Old Cage Ancient Tea Garden 2	FDSW202330226-1r	21631720	21125399	6.49	6.34	97.66	0.03	96.74	91.39	41.05	97.69	1.88036
S-3	Shuangjiang	Bangxie Old Cage Ancient Tea Garden 3	FDSW202330227-1r	23623462	23225109	7.09	6.97	98.31	0.03	97.47	93.01	40.48	99.2	2.07047
S-4	Shuangjiang	Bangxie Old Cage Ancient Tea Garden 4	FDSW202330228-1r	28068252	27596362	8.42	8.28	98.32	0.03	97.36	92.81	40.28	99.1	2.45869
S-5	Shuangjiang	Bangxie Old Cage Ancient Tea Garden 5	FDSW202330229-1r	28638996	28130060	8.59	8.44	98.22	0.03	96.66	91.19	40.28	99.24	2.50374
S-6	Shuangjiang	Bangxie Old Cage Ancient Tea Garden 6	FDSW202330230-1r	24355522	23935662	7.31	7.18	98.28	0.03	97.27	92.6	40.18	99.04	2.13293
S-7	Shuangjiang	Bangxie Old Cage Ancient Tea Garden 7	FDSW202330231-1r	21028987	20659443	6.31	6.2	98.24	0.03	97.32	92.77	40.17	99.19	1.8414
S-8	Shuangjiang	Bangxie Old Cage Ancient Tea Garden 8	FDSW202330232-1r	21113122	20742968	6.33	6.22	98.25	0.03	97.19	92.47	40.36	99.22	1.84784
S-33	Shuangjiang	State Association Xiao Meng'e 3	FDSW202330233-1r	23881137	23567248	7.16	7.07	98.69	0.03	97.47	92.94	39.76	99.14	2.10237
S-34	Shuangjiang	State Association Xiao Meng'e 3	FDSW202330234-1r	22238222	21941820	6.67	6.58	98.67	0.03	97.4	92.88	40.07	98.95	1.95523
S-35	Shuangjiang	State Association Xiao Meng'e 3	FDSW202330235-1r	20735388	20316719	6.22	6.1	97.98	0.03	97.37	92.82	39.87	99.24	1.81154
S-36	Shuangjiang	State Association Xiao Meng'e 3	FDSW202330236-1r	27658956	27212333	8.3	8.16	98.39	0.03	97.28	92.56	39.86	98.99	2.42527
S-37	Shuangjiang	State Association Xiaomeng 3	FDSW202330237-1r	19983625	19642381	6	5.89	98.29	0.03	97.44	93	40.25	99.05	1.751
S-38	Shuangjiang	State Association Xiao Meng'e 3	FDSW202330238-1r	18119677	17844698	5.44	5.35	98.48	0.03	97.46	93.01	40.16	98.58	1.59137
S-39	Shuangjiang	State Association Xiao Meng'e 3	FDSW202330239-1r	25240777	24805627	7.57	7.44	98.28	0.03	97.29	92.56	39.89	98.99	2.2103
S-53	Shuangjiang	Chenjiazhai Village, Shuangjiang County	FDSW202330273-1r	22580482	22314390	6.77	6.69	98.82	0.03	97.41	92.88	40.01	98.73	1.98944
S-54	Shuangjiang	Chenjiazhai Village, Shuangjiang County	FDSW202330293-1r	27792153	27371506	8.34	8.21	98.49	0.03	96.82	91.59	39.8	99.17	2.43663
S-59	Shuangjiang	Yingpan Village, Shahe Towns, Shuangjiang County, Lincang City	FDSW202330294-1r	23162252	22902487	6.95	6.87	98.88	0.03	96.88	91.66	40.36	99.08	2.03971
S-60	Shuangjiang	Yingpan Village, Shahe Towns, Shuangjiang County, Lincang City	FDSW202330295-1r	20759309	20455552	6.23	6.14	98.54	0.03	97.28	92.61	40.02	99.06	1.82291
S-61	Shuangjiang	Yingpan Village, Shahe Towns, Shuangjiang County, Lincang City	FDSW202330296-1r	21834164	21533005	6.55	6.46	98.62	0.03	97.4	92.87	40.13	99.15	1.91985
S-62	Shuangjiang	Yingpan Village, Shahe Towns, Shuangjiang County, Lincang City	FDSW202330297-1r	27544455	27174361	8.26	8.15	98.66	0.03	97.5	93.03	39.71	99.16	2.42399
S-63	Shuangjiang	Yingpan Village, Shahe Towns, Shuangjiang County, Lincang City	FDSW202330298-1r	20490241	20128424	6.15	6.04	98.23	0.03	96.56	91.07	39.66	99.1	1.79027
S-64	Shuangjiang	Yingpan Village, Shahe Towns, Shuangjiang County, Lincang City	FDSW202330299-1r	20507620	20122951	6.15	6.04	98.12	0.03	96.5	90.93	39.77	99.11	1.78922
S-65	Shuangjiang	Yingpan Village, Shahe Towns, Shuangjiang County, Lincang City	FDSW202330300-1b	32395285	31723918	9.72	9.52	97.93	0.03	97.01	91.72	39.95	99.07	2.8271
S-79	Shuangjiang	Mangnuo Towns Baha Village 1	FDSW202330301-1r	25569297	25158773	7.67	7.55	98.39	0.03	97.4	92.88	40.29	99.05	2.2429
S-80	Shuangjiang	Mangnuo Towns Baha Village 1	FDSW202330302-1r	20458526	20214464	6.14	6.06	98.81	0.03	97.45	92.98	40.09	99.1	1.80267
S-81	Shuangjiang	Mangnuo Towns Baha Village 1	FDSW202330303-1b	27957025	27574995	8.39	8.27	98.63	0.03	96.62	90.73	39	98.95	2.45655
S-82	Shuangjiang	Mangnuo Towns Baha Village 1	FDSW202330304-1r	18498284	18135273	5.55	5.44	98.04	0.03	96.56	91.03	40.41	99.18	1.61333
S-83	Shuangjiang	Mangnuo Towns Baha Village 1	FDSW202330305-1r	21097652	20761676	6.33	6.23	98.41	0.03	97.13	92.33	40.29	99.15	1.84893
S-84	Shuangjiang	Mangnuo Towns Baha Village 1	FDSW202330306-1r	22861499	22516095	6.86	6.75	98.49	0.03	97.36	92.69	39.81	99.1	2.00687
S-98	Shuangjiang	Mannuo Towns Baha Village 2	FDSW202330307-1r	22506974	22161052	6.75	6.65	98.46	0.03	97.06	92.06	39.5	99.06	1.97416
S-99	Shuangjiang	Mannuo Towns Baha Village 2	FDSW202330308-1r	23771123	23524255	7.13	7.06	98.96	0.03	96.76	91.38	39.53	99.18	2.09434
S-100	Shuangjiang	Mannuo Towns Baha Village 2	FDSW202330309-1r	23194314	22781947	6.96	6.83	98.22	0.03	96.65	91.25	40.2	99.18	2.0263
S-101	Shuangjiang	Mannuo Towns Baha Village 2	FDSW202330310-1r	21251385	20904666	6.38	6.27	98.37	0.03	96.75	91.38	40.05	99.14	1.86139
S-111	Shuangjiang	Huangcaolin Tea Mountain, Kangtai Village, Mangnuo Towns	FDSW202330329-1r	30381913	29872668	9.11	8.96	98.32	0.03	96.74	91.41	40.78	98.45	2.65828
S-112	Shuangjiang	Huangcaolin Tea Mountain, Kangtai Village, Mangnuo Towns	FDSW202330330-1r	18901358	18499410	5.67	5.55	97.87	0.03	97.3	92.78	40.22	98.91	1.64823
S-113	Shuangjiang	Huangcaolin Tea Mountain, Kangtai Village, Mangnuo Towns	FDSW202330331-1r	24595180	24394431	7.38	7.32	99.18	0.03	96.85	91.52	39.06	98.81	2.17295
S-114	Shuangjiang	Huangcaolin Tea Mountain, Kangtai Village, Mangnuo Towns	FDSW202330332-1r	22316002	22087260	6.69	6.63	98.97	0.03	97.3	92.62	39.58	99.08	1.96694
S-115	Shuangjiang	Huangcaolin Tea Mountain, Kangtai Village, Mangnuo Towns	FDSW202330333-1r	18644120	18297293	5.59	5.49	98.14	0.03	96.82	91.59	40.37	98.85	1.6289
S-126	Shuangjiang	Banghang Village, Dawen Towns 1	FDSW202330334-1r	21202424	20772134	6.36	6.23	97.97	0.03	96.72	91.43	41.02	98.96	1.84837
S-127	Shuangjiang	Banghang Village, Dawen Towns 1	FDSW202330335-1r	23715484	23186859	7.11	6.96	97.77	0.03	97.03	92.03	43.02	99.04	2.06741
S-128	Shuangjiang	Banghang Village, Dawen Towns 1	FDSW202330336-1r	20539375	20296907	6.16	6.09	98.82	0.03	97.5	93.02	39.45	99.15	1.81076
S-129	Shuangjiang	Banghang Village, Dawen Towns 1	FDSW202330337-1r	24772883	24281084	7.43	7.28	98.01	0.03	96.61	91.22	40.97	99.15	2.15912
S-130	Shuangjiang	Banghang Village, Dawen Towns 1	FDSW202330338-1b	25458450	24882688	7.64	7.46	97.74	0.03	97.23	92.2	39.69	98.86	2.21862
S-139	Shuangjiang	Banghang Village, Dawen Towns 2	FDSW202330339-1r	21028202	20615624	6.31	6.18	98.04	0.03	96.74	91.45	39.95	98.65	1.83486
S-140	Shuangjiang	Banghang Village, Dawen Towns 2	FDSW202330340-1r	18858544	18574961	5.66	5.57	98.5	0.03	96.77	91.39	39.74	97.91	1.65404
S-141	Shuangjiang	Banghang Village, Dawen Towns 2	FDSW202330341-1r	28343168	27871542	8.5	8.36	98.34	0.03	96.67	91.26	41.04	97.88	2.48036
S-142	Shuangjiang	Banghang Village, Dawen Towns 2	FDSW202330342-1r	32278710	31714129	9.68	9.51	98.25	0.03	97.41	92.86	39.59	98.51	2.82851
S-143	Shuangjiang	Banghang Village, Dawen Towns 2	FDSW202330343-1r	20558033	20191331	6.17	6.06	98.22	0.03	97.37	92.9	41.28	98.24	1.79942
S-144	Shuangjiang	Banghang Village, Dawen Towns 2	FDSW202330344-1r	25860387	25416243	7.76	7.62	98.28	0.03	96.65	91.2	40.1	97.03	2.2614
S-156	Shuangjiang	Banghang Village, Dawen Towns 3	FDSW202330345-1r	21787042	21497573	6.54	6.45	98.67	0.03	97.48	93.03	40.45	99.07	1.91722
S-157	Shuangjiang	Banghang Village, Dawen Towns 3	FDSW202330346-1r	23470536	22985644	7.04	6.9	97.93	0.03	97.23	92.5	39.97	99.15	2.04871
S-158	Shuangjiang	Banghang Village, Dawen Towns 3	FDSW202330365-1r	24545190	24087194	7.36	7.23	98.13	0.03	97.31	92.75	40.52	99.21	2.14601
S-159	Shuangjiang	Banghang Village, Dawen Towns 3	FDSW202330366-1r	23462331	22992241	7.04	6.9	98	0.03	97.22	92.58	40.66	98.78	2.04735
S-167	Shuangjiang	Gungang Village, Mangnuo Towns, Shuangjiang County	FDSW202330367-1r	23944292	23576452	7.18	7.07	98.46	0.03	96.86	91.64	39.66	98.78	2.09927
S-168	Shuangjiang	Gungang Village, Mangnuo Towns, Shuangjiang County	FDSW202330368-1r	23270609	22946522	6.98	6.88	98.61	0.03	97.51	93.12	40.44	99.09	2.0466
S-169	Shuangjiang	Gungang Village, Mangnuo Towns, Shuangjiang County	FDSW202330369-1r	25642214	25138371	7.69	7.54	98.04	0.03	96.83	91.66	40.72	99.26	2.23797
S-170	Shuangjiang	Gungang Village, Mangnuo Towns, Shuangjiang County	FDSW202330370-1r	19177446	18875134	5.75	5.66	98.42	0.03	96.93	91.84	40.2	98.9	1.68052
S-171	Shuangjiang	Gungang Village, Mangnuo Towns, Shuangjiang County	FDSW202330371-1r	21803484	21454831	6.54	6.44	98.4	0.03	96.74	91.34	39.84	98.67	1.91022
S-172	Shuangjiang	Gungang Village, Mangnuo Towns, Shuangjiang County	FDSW202330372-1r	25832111	25532951	7.75	7.66	98.84	0.03	97.48	93.05	40.46	99.16	2.27684
S-173	Shuangjiang	Gungang Village, Mangnuo Towns, Shuangjiang County	FDSW202330373-1r	24283699	23945095	7.29	7.18	98.61	0.03	97.01	91.89	40.18	99.07	2.13394
S-174	Shuangjiang	Gungang Village, Mangnuo Towns, Shuangjiang County	FDSW202330374-1r	23369920	23070973	7.01	6.92	98.72	0.03	96.43	90.65	39.99	99.12	2.05262
S-175	Shuangjiang	Gungang Village, Mangnuo Towns, Shuangjiang County	FDSW202330375-1r	28814466	28341103	8.64	8.5	98.36	0.03	96.7	91.34	40.27	99.13	2.52203
S-193	Shuangjiang	Dabidi Village, Mangnuo Towns, Shuangjiang County	FDSW202330376-1r	20723218	20245442	6.22	6.07	97.69	0.03	97.03	92.22	41.37	98.81	1.80078
S-194	Shuangjiang	Dabidi Village, Mangnuo Towns, Shuangjiang County	FDSW202330377-1r	23577167	23067961	7.07	6.92	97.84	0.03	96.72	91.38	40.24	98.85	2.05269
S-196	Shuangjiang	Dabidi Village, Mangnuo Towns, Shuangjiang County	FDSW202330378-1r	24253243	23895815	7.28	7.17	98.53	0.03	96.39	90.54	40.27	98.26	2.12648
S-197	Shuangjiang	Dabidi Village, Mangnuo Towns, Shuangjiang County	FDSW202330379-1r	22276189	21938468	6.68	6.58	98.48	0.03	97.29	92.65	40.22	99.07	1.95526
S-198	Shuangjiang	Dabidi Village, Mangnuo Towns, Shuangjiang County	FDSW202330380-1r	22174435	21776882	6.65	6.53	98.21	0.03	96.64	91.25	39.42	99.12	1.93716
S-199	Shuangjiang	Dabidi Village, Mangnuo Towns, Shuangjiang County	FDSW202330381-1r	23279831	22905044	6.98	6.87	98.39	0.03	97.34	92.75	40.43	98.99	2.04182
S-200	Shuangjiang	Dabidi Village, Mangnuo Towns, Shuangjiang County	FDSW202330382-1r	20653995	20387206	6.2	6.12	98.71	0.03	97.4	92.87	40.34	99.05	1.81763
S-201	Shuangjiang	Dabidi Village, Mangnuo Towns, Shuangjiang County	FDSW202330383-1r	24932963	24633175	7.48	7.39	98.8	0.03	97.09	91.88	40.12	98.67	2.19461
S-219	Shuangjiang	Bangdeng Village, Dawen Towns, Shuangjiang County	FDSW202330384-1r	27565747	27078002	8.27	8.12	98.23	0.03	96.66	91.02	39.68	99.02	2.40887
S-220	Shuangjiang	Bangdeng Village, Dawen Towns, Shuangjiang County	FDSW202330385-1r	24256823	23907771	7.28	7.17	98.56	0.03	97.06	92.03	40.22	97.91	2.13095
S-221	Shuangjiang	Bangdeng Village, Dawen Towns, Shuangjiang County	FDSW202330386-1r	30072340	29659539	9.02	8.9	98.63	0.03	96.89	91.47	39.42	98.76	2.6409
S-222	Shuangjiang	Qingping Village, Dawen Towns, Shuangjiang County	FDSW202330387-1r	22771114	22471576	6.83	6.74	98.68	0.03	97.42	92.98	41.37	95.28	2.00336
S-223	Shuangjiang	Dawen Village, Dawen Towns, Shuangjiang County	FDSW202330388-1r	22134549	21683750	6.64	6.51	97.96	0.03	96.84	91.56	40.01	99.09	1.93113
S-224	Shuangjiang	Dawen Village, Dawen Towns, Shuangjiang County	FDSW202330389-1r	24264461	23802572	7.28	7.14	98.1	0.03	96.83	91.64	39.78	97.48	2.11909
S-225	Shuangjiang	Dawen Village, Dawen Towns, Shuangjiang County	FDSW202330390-1r	26727369	26199046	8.02	7.86	98.02	0.03	96.62	91.21	40.33	99.1	2.33057
S-227	Shuangjiang	Daliangzi Village, Dawen Towns, Shuangjiang County	FDSW202330391-1r	22059428	21674281	6.62	6.5	98.25	0.03	96.75	91.42	40.17	98.79	1.92934
S-228	Shuangjiang	Daliangzi Village, Dawen Towns, Shuangjiang County	FDSW202330392-1r	25848688	25474983	7.75	7.64	98.55	0.03	97.42	92.93	39.95	98.99	2.27021
S-229	Shuangjiang	Daliangzi Village, Dawen Towns, Shuangjiang County	FDSW202330393-1a	34783718	34203102	10.44	10.26	98.33	0.03	97.62	93.16	39.37	99.01	2.98958
S-251	Shuangjiang	Bangbing Village, Bangbing Towns 1	FDSW202330394-1r	21967167	21594476	6.59	6.48	98.3	0.03	97.44	93.02	40.16	99.07	1.92434
S-252	Shuangjiang	Bangbing Village, Bangbing Towns 1	FDSW202330395-1r	22670691	22317300	6.8	6.7	98.44	0.03	96.81	91.33	39.69	98.42	1.98624
S-253	Shuangjiang	Bangbing Village, Bangbing Towns 1	FDSW202330396-1r	18968428	18655781	5.69	5.6	98.35	0.03	97.4	92.94	41.45	97.93	1.66287
S-254	Shuangjiang	Bangbing Village, Bangbing Towns 1	FDSW202330397-1r	21445906	21095776	6.43	6.33	98.37	0.03	96.96	91.84	42.33	91.09	1.87908
S-255	Shuangjiang	Bangbing Village, Bangbing Towns 1	FDSW202330398-1r	23684442	23323676	7.11	7	98.48	0.03	97.34	92.81	39.8	98.7	2.07747
S-256	Shuangjiang	Bangbing Village, Bangbing Towns 1	FDSW202330399-1r	26931703	26365429	8.08	7.91	97.9	0.03	96.56	91.04	40.8	98.43	2.34629
S-257	Shuangjiang	Bangbing Village, Bangbing Towns 1	FDSW202330400-1r	21158976	20825042	6.35	6.25	98.42	0.03	96.78	91.39	40.08	99.02	1.85364
S-258	Shuangjiang	Bangbing Village, Bangbing Towns 1	FDSW202330401-1r	24168269	23799496	7.25	7.14	98.47	0.03	96.75	91.44	39.29	99.01	2.11779
S-259	Shuangjiang	Bangbing Village, Bangbing Towns 1	FDSW202330402-1r	20698702	20358011	6.21	6.11	98.35	0.03	97.22	92.46	40.12	98.78	1.81418
S-260	Shuangjiang	Bangbing Village, Bangbing Towns 1	FDSW202330403-1r	23510473	23098135	7.05	6.93	98.25	0.03	96.47	90.77	39.94	98.28	2.05505
S-261	Shuangjiang	Nanlang Village, Bangbing Towns 1	FDSW202330404-1r	22677991	22332323	6.8	6.7	98.48	0.03	96.83	91.49	40.28	99.15	1.99129
S-262	Shuangjiang	Nanlang Village, Bangbing Towns 1	FDSW202330405-1r	23147891	22742776	6.94	6.82	98.25	0.03	96.57	91.09	39.61	98.61	2.02272
S-263	Shuangjiang	Nanlang Village, Bangbing Towns 1	FDSW202330406-1r	19199608	18852400	5.76	5.66	98.19	0.03	97.31	92.59	40.34	98.74	1.67966
S-264	Shuangjiang	Nanlang Village, Bangbing Towns 1	FDSW202330407-1r	24157615	23726180	7.25	7.12	98.21	0.03	96.57	90.86	39.9	98.98	2.10993
S-265	Shuangjiang	Nanlang Village, Bangbing Towns 1	FDSW202330408-1r	25117003	24760323	7.54	7.43	98.58	0.03	97.34	92.71	39.75	98.95	2.20725
S-266	Shuangjiang	Nanlang Village, Bangbing Towns 1	FDSW202330409-1r	24988174	24528567	7.5	7.36	98.16	0.03	97.23	92.55	39.8	99.11	2.18515
S-267	Shuangjiang	Nanlang Village, Bangbing Towns 1	FDSW202330410-1r	22506682	22192879	6.75	6.66	98.61	0.03	97.46	92.98	40.52	99.18	1.97942
S-281	Shuangjiang	Nanlang Village, Bangbing Towns 2	FDSW202330411-1r	22747485	22314253	6.82	6.69	98.1	0.03	97.34	92.77	40.42	99.11	1.9891
S-282	Shuangjiang	Nanlang Village, Bangbing Towns 2	FDSW202330412-1r	25723539	25178011	7.72	7.55	97.88	0.03	96.53	91.07	40.5	99.21	2.23782
S-283	Shuangjiang	Nanlang Village, Bangbing Towns 2	FDSW202330413-1r	24279185	23880922	7.28	7.16	98.36	0.03	97.32	92.72	40.12	99.15	2.12867
S-284	Shuangjiang	Nanlang Village, Bangbing Towns 2	FDSW202330414-1r	21492557	21186114	6.45	6.36	98.57	0.03	97.53	93.16	40.98	98.93	1.88975
S-285	Shuangjiang	Nanlang Village, Bangbing Towns 2	FDSW202330415-1r	23466513	23048354	7.04	6.91	98.22	0.03	97.27	92.56	39.9	99.01	2.05434
S-286	Shuangjiang	Nanlang Village, Bangbing Towns 2	FDSW202330416-1r	23745004	23370258	7.12	7.01	98.42	0.03	97.28	92.61	40.03	98.69	2.08263
S-287	Shuangjiang	Nanlang Village, Bangbing Towns 2	FDSW202330417-1r	23189558	22783057	6.96	6.83	98.25	0.03	96.44	90.7	40.5	98.99	2.02891
S-301	Shuangjiang	Chaqing Village, Bangbing Towns 1	FDSW202330418-1r	28675656	28278989	8.6	8.48	98.62	0.03	97.34	92.69	39.76	98.6	2.52098
S-302	Shuangjiang	Chaqing Village, Bangbing Towns 1	FDSW202330419-1r	23363725	22953212	7.01	6.89	98.24	0.03	97.28	92.63	39.55	98.54	2.04585
S-303	Shuangjiang	Chaqing Village, Bangbing Towns 1	FDSW202330420-1r	25739788	25443683	7.72	7.63	98.85	0.03	97.34	92.69	39.72	97.73	2.26804
S-304	Shuangjiang	Chaqing Village, Bangbing Towns 1	FDSW202330421-1r	22957509	22474865	6.89	6.74	97.9	0.03	96.82	91.67	40.92	98.61	2.00052
S-305	Shuangjiang	Chaqing Village, Bangbing Towns 1	FDSW202330422-1r	25682575	25216216	7.7	7.56	98.18	0.03	97.28	92.59	40.17	98.08	2.24718
S-306	Shuangjiang	Chaqing Village, Bangbing Towns 1	FDSW202330423-1r	22605526	22241786	6.78	6.67	98.39	0.03	97.5	93.1	39.99	98.9	1.98388
S-307	Shuangjiang	Chaqing Village 1, Bangbing Towns	FDSW202330424-1r	27130668	26660116	8.14	8	98.27	0.03	97.27	92.57	40.16	98.73	2.37559
S-321	Shuangjiang	Chaqing Village, Bangbing Towns 2	FDSW202330425-1r	25143159	24695098	7.54	7.41	98.22	0.03	97.25	92.59	39.92	99.08	2.20037
S-322	Shuangjiang	Chaqing Village, Bangbing Towns 2	FDSW202330426-1r	23267169	22823475	6.98	6.85	98.09	0.03	96.8	91.44	40.58	98.75	2.03301
S-323	Shuangjiang	Chaqing Village, Bangbing Towns 2	FDSW202330427-1r	24716821	24072990	7.42	7.22	97.4	0.03	96.62	91.3	44.11	93.24	2.13957
S-331	Shuangjiang	Tonghua Village, Mengmeng Town, Shuangjiang County	FDSW202330428-1r	20732855	20400964	6.22	6.12	98.4	0.03	96.89	91.64	41.47	95.68	1.81688
S-332	Shuangjiang	Tonghua Village, Mengmeng Town, Shuangjiang County	FDSW202330429-1r	25139652	24808487	7.54	7.44	98.68	0.03	97.44	92.95	40.68	98.09	2.21221
S-333	Shuangjiang	Tonghua Village, Mengmeng Town, Shuangjiang County	FDSW202330430-1r	22196906	21819510	6.66	6.55	98.3	0.03	96.89	91.71	40.56	98.8	1.94358
S-334	Shuangjiang	Tonghua Village, Mengmeng Town, Shuangjiang County	FDSW202330431-1r	19780757	19492865	5.93	5.85	98.54	0.03	96.82	91.57	41.03	93.04	1.73503
S-335	Shuangjiang	Tonghua Village, Mengmeng Town, Shuangjiang County	FDSW202330432-1r	25132668	24517301	7.54	7.36	97.55	0.03	96.63	91.31	41.73	97.53	2.17915
S-336	Shuangjiang	Tonghua Village, Mengmeng Town, Shuangjiang County	FDSW202330433-1r	24126427	23632885	7.24	7.09	97.95	0.03	96.81	91.62	41.53	97.55	2.10315
S-337	Shuangjiang	Tonghua Village, Mengmeng Town, Shuangjiang County	FDSW202330434-1r	23804037	23457670	7.14	7.04	98.54	0.03	96.68	91.25	39.02	98.7	2.09023
S-353	Shuangjiang	Zhangwai Village, Mengmeng Town, Shuangjiang County	FDSW202330435-1r	20427473	20104514	6.13	6.03	98.42	0.03	97.34	92.72	39.89	99.09	1.79236
S-354	Shuangjiang	Zhangwai Village, Mengmeng Town, Shuangjiang County	FDSW202330436-1r	22908065	22565639	6.87	6.77	98.51	0.03	97.33	92.68	40.19	98.66	2.01154
S-355	Shuangjiang	Zhangwai Village, Mengmeng Town, Shuangjiang County	FDSW202330437-1r	22389631	22103366	6.72	6.63	98.72	0.03	97.59	93.24	40.14	98.84	1.97218
S-356	Shuangjiang	Zhangwai Village, Mengmeng Town, Shuangjiang County	FDSW202330438-1r	22648897	22233223	6.79	6.67	98.16	0.03	96.61	91.19	39.75	99.17	1.97724
S-357	Shuangjiang	Zhangwai Village, Mengmeng Town, Shuangjiang County	FDSW202330439-1r	21327036	20959243	6.4	6.29	98.28	0.03	96.67	91.32	39.6	99.07	1.86461
S-358	Shuangjiang	Zhangwai Village, Mengmeng Town, Shuangjiang County	FDSW202330440-1r	23047755	22684520	6.91	6.81	98.42	0.03	96.88	91.69	39.8	99.01	2.02002
S-359	Shuangjiang	Zhangwai Village, Mengmeng Town, Shuangjiang County	FDSW202330441-1r	19752796	19336892	5.93	5.8	97.89	0.03	96.72	91.42	39.81	99.13	1.72057
S-377	Shuangjiang	Yijia Village, Mengmeng Town, Shuangjiang County	FDSW202330442-1r	21642172	21270461	6.49	6.38	98.28	0.03	96.82	91.55	40.11	98.91	1.89427
S-378	Shuangjiang	Yijia Village, Mengmeng Town, Shuangjiang County	FDSW202330443-1r	19422000	19060522	5.83	5.72	98.14	0.03	96.78	91.52	40.6	99.3	1.69645
S-379	Shuangjiang	Yijia Village, Mengmeng Town, Shuangjiang County	FDSW202330444-1r	26691126	26256605	8.01	7.88	98.37	0.03	96.81	91.56	40.53	99.26	2.33762
S-380	Shuangjiang	Yijia Village, Mengmeng Town, Shuangjiang County	FDSW202330445-1r	21453449	21074564	6.44	6.32	98.23	0.03	96.59	91.13	39.71	99.1	1.87478
S-381	Shuangjiang	Yijia Village, Mengmeng Town, Shuangjiang County	FDSW202330446-1r	24781958	24335646	7.43	7.3	98.2	0.03	96.5	90.94	41.32	99.23	2.16348
S-382	Shuangjiang	Yijia Village, Mengmeng Town, Shuangjiang County	FDSW202330447-1r	21058236	20682858	6.32	6.2	98.22	0.03	97	91.94	39.97	99.15	1.84246
S-383	Shuangjiang	Yijia Village, Mengmeng Town, Shuangjiang County	FDSW202330448-1r	24185263	23742214	7.26	7.12	98.17	0.03	96.8	91.5	40.55	99.25	2.11422
S-400	Shuangjiang	Bangmai Village, Mengmeng Town, Shuangjiang County	FDSW202330449-1r	20659799	20350435	6.2	6.11	98.5	0.03	96.97	91.86	40.3	99.06	1.81305
S-401	Shuangjiang	Bangmai Village, Mengmeng Town, Shuangjiang County	FDSW202330450-1r	22842793	22411374	6.85	6.72	98.11	0.03	96.83	91.62	40.44	99.15	1.99498
S-402	Shuangjiang	Bangmai Village, Mengmeng Town, Shuangjiang County	FDSW202330451-1r	25009710	24425678	7.5	7.33	97.66	0.03	97.13	92.43	40.79	99.3	2.17492
S-403	Shuangjiang	Bangmai Village, Mengmeng Town, Shuangjiang County	FDSW202330452-1r	38319419	37744071	11.5	11.32	98.5	0.03	97.51	93.12	41.02	99.04	3.36609
S-404	Shuangjiang	Bangmai Village, Mengmeng Town, Shuangjiang County	FDSW202330453-1r	24763436	24202714	7.43	7.26	97.74	0.03	97.25	92.6	39.97	98.48	2.15614
S-405	Shuangjiang	Bangmai Village, Mengmeng Town, Shuangjiang County	FDSW202330454-1r	23241011	22777129	6.97	6.83	98	0.03	96.61	91.18	40.51	98.86	2.0257
S-426	Shuangjiang	Red Deer Forest, Hudong Village Committee, Mengku Town, Shuangjiang County	FDSW202330455-1r	18690366	18369281	5.61	5.51	98.28	0.03	96.92	91.84	40.82	96.95	1.63532
S-427	Shuangjiang	Red Deer Forest, Hudong Village Committee, Mengku Town, Shuangjiang County	FDSW202330456-1r	25477370	25057695	7.64	7.52	98.35	0.03	97.57	93.21	40.27	98.47	2.23513
S-428	Shuangjiang	Red Deer Forest, Hudong Village Committee, Mengku Town, Shuangjiang County	FDSW202330457-1r	23938406	23509695	7.18	7.05	98.21	0.03	97.31	92.72	40.23	98.54	2.09395
S-429	Shuangjiang	Red Deer Forest, Hudong Village Committee, Mengku Town, Shuangjiang County	FDSW202330458-1r	22518384	22135223	6.76	6.64	98.3	0.03	97.39	92.78	40.54	98.05	1.97303
S-430	Shuangjiang	Red Deer Forest, Hudong Village Committee, Mengku Town, Shuangjiang County	FDSW202330459-1r	23546712	23124151	7.06	6.94	98.21	0.03	97.31	92.72	40.05	98.8	2.06104
S-431	Shuangjiang	Red Deer Forest, Hudong Village Committee, Mengku Town, Shuangjiang County	FDSW202330460-1r	23752788	23343146	7.13	7	98.28	0.03	96.68	91.22	40.19	97.34	2.07785
S-432	Shuangjiang	Red Deer Forest, Hudong Village Committee, Mengku Town, Shuangjiang County	FDSW202330461-1a	32609348	31987455	9.78	9.6	98.09	0.03	96.78	91.52	39.48	97.05	2.84624
S-448	Shuangjiang	Mangbo Group, Hudong Village Committee, Mengku Town, Shuangjiang County	FDSW202330462-1r	21263443	20859275	6.38	6.26	98.1	0.03	96.83	91.61	40.22	98.93	1.85702
S-449	Shuangjiang	Mangbo Group, Hudong Village Committee, Mengku Town, Shuangjiang County	FDSW202330463-1r	25037361	24653861	7.51	7.4	98.47	0.03	97.23	92.34	39.79	98.87	2.1973
S-450	Shuangjiang	Mangbo Group, Hudong Village Committee, Mengku Town, Shuangjiang County	FDSW202330464-1r	27297507	26728337	8.19	8.02	97.91	0.03	97.27	92.68	40.91	98.91	2.38048
S-451	Shuangjiang	Mangbo Group, Hudong Village Committee, Mengku Town, Shuangjiang County	FDSW202330465-1r	22557828	22104155	6.77	6.63	97.99	0.03	96.58	91.12	39.94	99.13	1.96598
S-460	Shuangjiang	Mengku Overseas Chinese Farm, Shuangjiang County	FDSW202330466-1r	20665204	20353892	6.2	6.11	98.49	0.03	96.87	91.64	39.43	98.31	1.8125
S-461	Shuangjiang	Mengku Overseas Chinese Farm, Shuangjiang County	FDSW202330467-1r	22551275	22196074	6.77	6.66	98.42	0.03	97.53	93.19	39.89	99.15	1.97947
S-462	Shuangjiang	Mengku Overseas Chinese Farm, Shuangjiang County	FDSW202330468-1r	25674291	25236383	7.7	7.57	98.29	0.03	97.35	92.8	39.77	99.14	2.24987
S-470	Shuangjiang	Bingshan Village Committee, Bingshan Village Committee, Mengku Town, Shuangjiang County	FDSW202330469-1r	18352636	18059412	5.51	5.42	98.4	0.03	96.91	91.8	39.73	99.15	1.60823
S-471	Shuangjiang	Bingshan Village Committee, Bingshan Village Committee, Mengku Town, Shuangjiang County	FDSW202330470-1r	21334238	20999111	6.4	6.3	98.43	0.03	96.77	91.47	39.56	99.05	1.869
S-472	Shuangjiang	Bingshan Village Committee, Bingshan Village Committee, Mengku Town, Shuangjiang County	FDSW202330471-1r	26049534	25561778	7.81	7.67	98.13	0.03	96.68	91.25	40.94	99.08	2.27498
S-473	Shuangjiang	Bingshan Village Committee, Bingshan Village Committee, Mengku Town, Shuangjiang County	FDSW202330472-1r	21234453	20845552	6.37	6.25	98.17	0.03	96.62	91.19	39.16	99.19	1.85498
S-481	Shuangjiang	Small Family Competition of the Village Committee of Gongnong Village, Mengku Town, Shuangjiang County	FDSW202330473-1r	17534842	17269399	5.26	5.18	98.49	0.03	97.88	93.82	39.31	99.24	1.54083
S-482	Shuangjiang	Small Family Competition of the Village Committee of Gongnong Village, Mengku Town, Shuangjiang County	FDSW202330474-1r	22672142	21908070	6.8	6.57	96.63	0.03	96.38	90.82	41.13	99.15	1.94656
S-484	Shuangjiang	Small Family Competition of the Village Committee of Gongnong Village, Mengku Town, Shuangjiang County	FDSW202330475-1r	23573816	23146205	7.07	6.94	98.19	0.03	97.37	92.87	40.66	99.17	2.06299
S-485	Shuangjiang	Small Family Competition of the Village Committee of Gongnong Village, Mengku Town, Shuangjiang County	FDSW202330476-1r	21436431	21027726	6.43	6.31	98.09	0.03	96.44	90.78	40.87	99.19	1.86912
S-486	Shuangjiang	Shuangjiang County Mengku Town Gongnong Village Committee Small Family Competition	FDSW202330274-1r	25554151	25076291	7.67	7.52	98.13	0.03	96.22	90.21	40.02	99.19	2.23097
S-487	Shuangjiang	Small Family Competition of the Village Committee of Gongnong Village, Mengku Town, Shuangjiang County	FDSW202330275-1r	22543690	22193947	6.76	6.66	98.45	0.03	96.94	91.72	40.27	99.38	1.97784
S-488	Shuangjiang	Small Family Competition of the Village Committee of Gongnong Village, Mengku Town, Shuangjiang County	FDSW202330276-1r	22324200	21661414	6.7	6.5	97.03	0.03	96.53	91.16	41.3	99.19	1.92559
S-489	Shuangjiang	Shuangjiang County Mengku Town Gongnong Village Committee Small Family Competition	FDSW202330277-1r	20859320	20565923	6.26	6.17	98.59	0.03	96.79	91.47	39.3	99.08	1.83157
S-490	Shuangjiang	Small Family Competition of the Village Committee of Gongnong Village, Mengku Town, Shuangjiang County	FDSW202330278-1r	20593648	20198338	6.18	6.06	98.08	0.03	96.91	91.83	41.14	99.33	1.79853
S-491	Shuangjiang	Small Family Competition of the Village Committee of Gongnong Village, Mengku Town, Shuangjiang County	FDSW202330279-1r	26571798	26070319	7.97	7.82	98.11	0.03	96.71	91.28	40.89	99.18	2.32196
S-492	Shuangjiang	Small Family Competition of the Village Committee of Gongnong Village, Mengku Town, Shuangjiang County	FDSW202330280-1r	25471421	25010670	7.64	7.5	98.19	0.03	97.18	92.32	40.88	99.39	2.22923
S-493	Shuangjiang	Small Family Competition of the Village Committee of Gongnong Village, Mengku Town, Shuangjiang County	FDSW202330281-1r	19104758	18636845	5.73	5.59	97.55	0.03	95.95	89.8	40.88	99.35	1.65394
S-516	Shuangjiang	Dazhai, Gongnong Village Committee, Mengku Town, Shuangjiang County	FDSW202330282-1r	22463012	22068527	6.74	6.62	98.24	0.03	96.47	90.89	39.72	98.78	1.96188
S-517	Shuangjiang	Dazhai, Gongnong Village Committee, Mengku Town, Shuangjiang County	FDSW202330283-1r	28307814	27877836	8.49	8.36	98.48	0.03	97.63	93.37	40.34	97.74	2.4866
S-518	Shuangjiang	Dazhai, Gongnong Village Committee, Mengku Town, Shuangjiang County	FDSW202330284-1r	24994270	24522213	7.5	7.36	98.11	0.03	97.39	92.87	39.75	98.86	2.18621
S-526	Shuangjiang	Chengzi Village, Mengku Town, Shuangjiang County	FDSW202330285-1r	20884126	20559866	6.27	6.17	98.45	0.03	96.87	91.63	39.95	98.41	1.83123
S-527	Shuangjiang	Chengzi Village, Mengku Town, Shuangjiang County	FDSW202330286-1r	16813335	16534577	5.04	4.96	98.34	0.03	96.2	90.22	39.61	99.11	1.47067
S-532	Shuangjiang	Pijin 1, Bangdu Village, Mengku Town, Shuangjiang County	FDSW202330287-1r	26679005	26189522	8	7.86	98.17	0.03	96.75	91.23	40.2	98.42	2.33029
S-533	Shuangjiang	Pijin 1, Bangdu Village, Mengku Town, Shuangjiang County	FDSW202330288-1r	27723604	27149514	8.32	8.14	97.93	0.03	97.21	92.63	40.89	99.05	2.41711
S-534	Shuangjiang	Pijin 1, Bangdu Village, Mengku Town, Shuangjiang County	FDSW202330289-1r	24604154	24125260	7.38	7.24	98.05	0.03	96.82	91.58	41.03	98.49	2.14796
S-535	Shuangjiang	Pijin 1, Bangdu Village, Mengku Town, Shuangjiang County	FDSW202330290-1r	20821801	20451780	6.25	6.14	98.22	0.03	96.91	91.75	39.8	98.57	1.822
S-543	Shuangjiang	Pijin 2, Bangdu Village, Mengku Town, Shuangjiang County	FDSW202330291-1r	24873306	24468622	7.46	7.34	98.37	0.03	97.28	92.66	40.34	98.42	2.17891
S-544	Shuangjiang	Pijin 2, Bangdu Village, Mengku Town, Shuangjiang County	FDSW202330292-1r	23468027	22999404	7.04	6.9	98	0.03	96.69	91.33	41.25	97.32	2.04626
S-545	Shuangjiang	Pijin 2, Bangdu Village, Mengku Town, Shuangjiang County	FDSW202330311-1r	26918789	26464644	8.08	7.94	98.31	0.03	97.47	93.05	40.17	98.26	2.36069
S-553	Shuangjiang	Manna Village, Mengku Town, Shuangjiang County	FDSW202330312-1r	21661881	21218738	6.5	6.37	97.95	0.03	97.47	93.12	40.72	98.7	1.89198
S-554	Shuangjiang	Manna Village, Mengku Town, Shuangjiang County	FDSW202330313-1r	24201771	23543433	7.26	7.06	97.28	0.03	96.5	90.96	40.38	99.11	2.09427
S-555	Shuangjiang	Manna Village, Mengku Town, Shuangjiang County	FDSW202330314-1r	20727941	20402472	6.22	6.12	98.43	0.03	96.58	91.09	40.27	98.24	1.81469
S-556	Shuangjiang	Manna Village, Mengku Town, Shuangjiang County	FDSW202330315-1r	23306987	22927265	6.99	6.88	98.37	0.03	96.76	91.44	39.57	99.12	2.04102
S-557	Shuangjiang	Manna Village, Mengku Town, Shuangjiang County	FDSW202330316-1r	20107360	19695829	6.03	5.91	97.95	0.03	96.69	91.37	40	98.99	1.75277
S-559	Shuangjiang	Manna Village, Mengku Town, Shuangjiang County	FDSW202330317-1r	22448849	22039139	6.73	6.61	98.17	0.03	96.29	90.34	40.37	98.95	1.96113
S-573	Shuangjiang	Molie Ancient Tea Garden 1 in Tangguo Village, Mengku Town, Shuangjiang County	FDSW202330318-1r	21521034	21136073	6.46	6.34	98.21	0.03	96.77	91.5	41.25	98.9	1.88142
S-574	Shuangjiang	Molie Ancient Tea Garden 1 in Tangguo Village, Mengku Town, Shuangjiang County	FDSW202330319-1r	18228017	17885817	5.47	5.37	98.12	0.03	97.05	92.06	41.37	98.28	1.5936
S-575	Shuangjiang	Molie Ancient Tea Garden 1 in Tangguo Village, Mengku Town, Shuangjiang County	FDSW202330320-1r	24082800	23683428	7.22	7.11	98.34	0.03	96.27	90.29	40.12	98.94	2.10728
S-576	Shuangjiang	Molie Ancient Tea Garden 1 in Tangguo Village, Mengku Town, Shuangjiang County	FDSW202330321-1r	19915682	19512145	5.97	5.85	97.97	0.03	96.53	91.01	40.58	98.95	1.73537
S-584	Shuangjiang	Molie Ancient Tea Garden 2 in Tangguo Village, Mengku Town, Shuangjiang County	FDSW202330322-1r	21458832	21007391	6.44	6.3	97.9	0.03	96.44	90.86	41.05	98.95	1.86742
S-585	Shuangjiang	Molie Ancient Tea Garden 2 in Tangguo Village, Mengku Town, Shuangjiang County	FDSW202330323-1r	20347077	19972714	6.1	5.99	98.16	0.03	96.3	90.31	39.89	99.15	1.77777
S-586	Shuangjiang	Molie Ancient Tea Garden 2 in Tangguo Village, Mengku Town, Shuangjiang County	FDSW202330324-1r	26307080	25757228	7.89	7.73	97.91	0.03	96.52	90.99	40.31	98.63	2.29023
S-594	Shuangjiang	Molie Ancient Tea Garden 3, Tangguo Village, Mengku Town, Shuangjiang County	FDSW202330325-1r	21867671	21435754	6.56	6.43	98.02	0.03	96.62	91.11	41.28	98.94	1.90949
S-595	Shuangjiang	Molie Ancient Tea Garden 3, Tangguo Village, Mengku Town, Shuangjiang County	FDSW202330326-1r	20671999	20260813	6.2	6.08	98.01	0.03	96.36	90.68	39.92	98.62	1.80045
S-596	Shuangjiang	Molie Ancient Tea Garden 3, Tangguo Village, Mengku Town, Shuangjiang County	FDSW202330327-1r	19770191	19406106	5.93	5.82	98.16	0.03	96.69	91.32	39.8	98.9	1.72755
S-604	Shuangjiang	Haigong Village, Mengku Town, Shuangjiang County	FDSW202330328-1r	22778117	22283568	6.83	6.69	97.83	0.03	96.48	90.92	40.78	98.93	1.98101
S-605	Shuangjiang	Haigong Village, Mengku Town, Shuangjiang County	FDSW202330363-1r	26840649	26314405	8.05	7.89	98.04	0.03	96.25	90.45	41.39	96.53	2.33676
S-606	Shuangjiang	Haigong Village, Mengku Town, Shuangjiang County	FDSW202330364-1r	20139493	19670525	6.04	5.9	97.67	0.03	97.22	92.69	41.67	97.41	1.75095
S-607	Shuangjiang	Haigong Village, Mengku Town, Shuangjiang County	FDSW202330347-1r	27478972	27046248	8.24	8.11	98.43	0.03	97.4	92.91	40.81	99.04	2.41091
S-617	Shuangjiang	Nasai Village, Mengku Town, Shuangjiang County	FDSW202330348-1r	21456012	21070165	6.44	6.32	98.2	0.03	97.4	92.91	40.15	99.26	1.87862
S-618	Shuangjiang	Nasai Village, Mengku Town, Shuangjiang County	FDSW202330349-1r	19858550	19458026	5.96	5.84	97.98	0.03	96.66	91.31	40.27	99.03	1.73094
S-619	Shuangjiang	Nasai Village, Mengku Town, Shuangjiang County	FDSW202330350-1r	19215649	18848024	5.76	5.65	98.09	0.03	96.69	91.33	39.77	99.08	1.67747
S-620	Shuangjiang	Nasai Village, Mengku Town, Shuangjiang County	FDSW202330351-1r	25059075	24562108	7.52	7.37	98.02	0.03	96.72	91.36	39.86	98.76	2.18658
S-621	Shuangjiang	Nasai Village, Mengku Town, Shuangjiang County	FDSW202330352-1r	23703073	23248455	7.11	6.97	98.08	0.03	97.22	92.55	40.57	98.96	2.07007
S-622	Shuangjiang	Nasai Village, Mengku Town, Shuangjiang County	FDSW202330353-1r	21487580	21106890	6.45	6.33	98.23	0.03	96.91	91.71	39.91	99.09	1.88041
S-623	Shuangjiang	Nasai Village, Mengku Town, Shuangjiang County	FDSW202330354-1r	20166095	19705223	6.05	5.91	97.71	0.03	96.58	91.14	40.69	96.57	1.75257
S-637	Shuangjiang	Najiao Village, Mengku Town, Shuangjiang County	FDSW202330355-1r	25081447	24667847	7.52	7.4	98.35	0.03	97.32	92.74	40.75	99.25	2.19729
S-638	Shuangjiang	Najiao Village, Mengku Town, Shuangjiang County	FDSW202330356-1r	22325031	21819126	6.7	6.55	97.73	0.03	96.63	91.26	40.67	99.22	1.94042
S-639	Shuangjiang	Najiao Village, Mengku Town, Shuangjiang County	FDSW202330357-1r	24322622	23758506	7.3	7.13	97.68	0.03	96.81	91.58	41.73	99.25	2.11777
S-647	Shuangjiang	Iceland Boundary Natural Village, Mengku Town, Shuangjiang County	FDSW202330358-1r	23159267	22770686	6.95	6.83	98.32	0.03	96.67	91.24	40.03	99.12	2.02642
S-648	Shuangjiang	Iceland Boundary Natural Village, Mengku Town, Shuangjiang County	FDSW202330359-1r	25163515	24768693	7.55	7.43	98.43	0.03	96.78	91.48	39.7	99.24	2.20445
S-649	Shuangjiang	Iceland Boundary Natural Village, Mengku Town, Shuangjiang County	FDSW202330360-1r	29393546	28859793	8.82	8.66	98.18	0.03	96.55	91.04	39.88	99.17	2.56644
S-650	Shuangjiang	Iceland Boundary Natural Village, Mengku Town, Shuangjiang County	FDSW202330361-1r	23416441	22945174	7.02	6.88	97.99	0.03	96.59	91.08	40.37	99.12	2.04151
S-660	Shuangjiang	Nanbo Natural Village, Iceland, Mengku Town, Shuangjiang County	FDSW202330362-1r	26128113	25668824	7.84	7.7	98.24	0.03	96.77	91.43	39.78	99.19	2.28526

## Sheet: Supplementary Table 2
Supplementary Table 2. Quantity table of SNPs after different hard filter conditions
Filter Condition	SNP Number
-QD < 2.0 || MQ < 40.0 || FS > 60.0 || SOR > 5.0 || MQRankSum < -12.5 || ReadPosRankSum < -8.0 || QUAL < 30	356,171,898
-max missing 0.5	222,003,628
-maf 0.05	27,550,879

## Sheet: Supplementary Table 3
Supplementary Table 3. Quantity table of indels after different hard filter conditions
Filter Condition	Indel Number
-QD < 2.0 || MQ < 40.0 || FS > 200.0 || SOR > 10.0 || MQRankSum <-12.5 || ReadPosRankSum < -20.0 || QUAL < 30	27,367,688
--maxIndelSize 40
--min-alleles 2 --max-alleles 2
--max missing 0.5	13,840,665
--maf 0.05	1,139,750

## Sheet: Supplementary Table 4
Supplementary Table 4.The number of snps and indels of the sample
Sample	SNP_Transitions	SNP_Transversions	SNP_number	Het_ins_number	Het_Del_number	nInsAltHoms	nDelAltHoms	indel_number
L-118	3776080	989896	4765976	21739	35412	45679	66182	169012
L-119	3979349	1053172	5032521	25106	40981	47631	67356	181074
L-120	3511067	924143	4435210	22285	34599	41087	55333	153304
L-161	3987587	1053046	5040633	22080	36958	49427	70908	179373
L-162	4668866	1234491	5903357	31516	51370	53745	77633	214264
L-163	4529308	1204948	5734256	29219	49261	53895	78156	210531
L-164	2992471	801016	3793487	16360	26430	38600	53512	134902
L-165	3206511	857959	4064470	15823	25726	43682	60457	145688
L-166	4045585	1103008	5148593	27401	45846	49874	72362	195483
L-167	3607245	984651	4591896	20100	33101	49164	71644	174009
L-168	3515524	966764	4482288	23359	38395	45266	63936	170956
L-169	2793529	774264	3567793	16233	25931	38082	53870	134116
L-170	2507346	687373	3194719	13227	21607	34465	48952	118251
L-171	3854734	1059713	4914447	26636	43366	48436	69501	187939
L-172	3675386	1022526	4697912	25203	42306	47889	70323	185721
L-173	3314992	915035	4230027	20949	34234	43249	63069	161501
L-174	2715355	759241	3474596	16327	26165	37495	52859	132846
L-175	2908446	806291	3714737	16623	27323	39474	55626	139046
L-176	3970068	1063034	5033102	23167	38123	50426	73670	185386
L-177	3707301	986394	4693695	21708	35405	45896	65661	168670
L-178	3945456	1048042	4993498	24510	39960	48201	68846	181517
L-179	3511354	945717	4457071	21423	34732	44021	63026	163202
L-180	3661688	1000247	4661935	26995	44131	42954	60475	174555
L-221	4036448	1113739	5150187	29030	48930	49541	74276	201777
L-222	3253090	902367	4155457	20459	34366	42436	64133	161394
L-223	3345881	934046	4279927	22944	37862	43264	64458	168528
L-224	3420755	957885	4378640	22924	37741	45120	66779	172564
L-225	3160532	878720	4039252	20282	33724	40427	60466	154899
L-226	3560304	993204	4553508	23884	40263	45852	68411	178410
L-227	3116752	873230	3989982	19818	33651	41195	61700	156364
L-321	3754961	1001567	4756528	26177	41127	43543	59908	170755
L-553	4497149	1200390	5697539	31525	51477	52439	73737	209178
L-554	4048914	1104227	5153141	27691	46214	48857	72280	195042
L-562	3718996	986201	4705197	25135	40073	43266	58702	167176
L-563	3413843	911303	4325146	22426	36089	40366	55684	154565
L-564	3865210	1030963	4896173	25588	41275	46099	62511	175473
L-565	3160369	838634	3999003	18663	29726	39835	52379	140603
L-566	3764354	1005807	4770161	26268	42228	43757	61776	174029
L-567	3636688	973072	4609760	25279	40631	43119	59860	168889
L-568	3876461	1044639	4921100	29891	47578	44897	60810	183176
L-583	4030409	1072902	5103311	27653	44837	47808	64734	185032
L-584	3912922	1047520	4960442	25602	42126	46622	66925	181275
L-585	4168378	1138810	5307188	30121	49023	49454	72861	201459
L-586	3846639	1035392	4882031	24430	41020	46960	70203	182613
L-587	3978666	1066666	5045332	25645	42465	47972	70421	186503
L-588	3391382	897975	4289357	22276	35486	39160	53361	150283
L-589	3684404	969856	4654260	20032	32926	46148	64940	164046
L-590	3625966	966176	4592142	23720	38671	42163	58966	163520
L-591	3491117	925958	4417075	20129	32857	43455	59148	155589
L-592	3862684	1021199	4883883	23878	38108	46714	64182	172882
L-608	3229814	853723	4083537	19201	27891	39087	46094	132273
L-609	3405039	887600	4292639	24723	37312	37014	46022	145071
L-610	4016378	1080873	5097251	25583	42787	48136	71554	188060
L-611	4041659	1064024	5105683	26300	38529	46260	54755	165844
L-612	4125721	1107802	5233523	28500	47156	47670	69176	192502
L-613	3716497	1000923	4717420	22638	37692	45888	68606	174824
L-614	3722440	997519	4719959	22363	37482	45915	68308	174068
L-615	4148006	1112702	5260708	26939	44897	47427	70846	190109
L-616	3565365	950324	4515689	21256	33368	42674	57741	155039
L-617	3854054	1031246	4885300	23389	38305	47616	70339	179649
L-636	3138380	832756	3971136	18080	26571	37785	45712	128148
L-637	3633415	969589	4603004	24593	39626	43088	57672	164979
L-638	2654940	706551	3361491	14959	23514	33514	44790	116777
L-639	3459647	910067	4369714	23697	36752	41097	50099	151645
L-640	3296974	871017	4167991	20676	32402	41227	51018	145323
L-641	4159853	1121934	5281787	30159	49069	49460	69171	197859
L-642	3707269	989687	4696956	25334	39973	45154	58573	169034
L-643	4808672	1295262	6103934	35203	59558	54089	80558	229408
L-644	3595069	961825	4556894	21452	35698	44114	65492	166756
L-645	3973352	1041184	5014536	26823	41920	47451	58500	174694
L-664	3655846	972782	4628628	24469	38882	42899	58691	164941
L-665	3330337	876779	4207116	24175	38297	35636	47829	145937
L-666	3387662	890165	4277827	20812	33328	41920	54801	150861
L-667	2837409	758276	3595685	28035	42507	25871	31819	128232
L-675	3808550	1022127	4830677	24390	40500	46237	69880	181007
L-676	4665047	1254227	5919274	32595	54694	54843	82616	224748
L-677	3840159	1031022	4871181	24025	40190	47344	70106	181665
L-678	4254351	1141492	5395843	28626	47371	50077	75065	201139
L-679	3810767	1021214	4831981	23557	39357	46114	69453	178481
L-680	3933814	1053206	4987020	25773	42508	46333	69128	183742
L-694	3822316	1021052	4843368	22893	38756	46223	68761	176633
L-695	3627715	950525	4578240	20095	33508	42307	63119	159029
L-696	4108923	1098094	5207017	25691	43007	48856	73641	191195
L-697	3528696	937461	4466157	20128	33985	42177	62158	158448
L-699	3569569	958687	4528256	21940	36212	43451	64213	165816
L-713	4093993	1085701	5179694	25922	42824	47916	69244	185906
L-714	2813896	725311	3539207	13424	21465	33970	47077	115936
L-717	2928838	758378	3687216	14284	22981	36424	50569	124258
L-733	3198604	834650	4033254	15754	26007	39154	55794	136709
L-734	3479159	913218	4392377	18665	30616	42730	61236	153247
L-735	3413064	908828	4321892	19021	31074	41966	60646	152707
L-736	3248988	841736	4090724	16672	27168	39391	56008	139239
L-737	3391029	890536	4281565	29676	44289	35026	41539	150530
L-753	3625652	950631	4576283	19277	31681	45623	65357	161938
L-754	3152040	828450	3980490	18822	30221	37016	50755	136814
L-755	3763855	990521	4754376	22406	36576	44797	62886	166665
L-756	3594146	937612	4531758	20131	32038	43855	58778	154802
L-757	3692759	971246	4664005	20220	32844	46216	65143	164423
L-758	3469297	898666	4367963	18943	30617	41266	58430	149256
L-759	3465087	894600	4359687	18925	30137	41061	56239	146362
L-773	3977600	1021916	4999516	21923	36215	46840	64564	169542
L-774	3277901	825416	4103317	15475	25058	38081	53510	132124
L-775	3795714	978375	4774089	20562	33423	44051	61401	159437
L-776	3387758	887785	4275543	17951	29329	40680	60602	148562
L-778	3698662	981993	4680655	20828	35098	45088	66690	167704
L-779	3912403	1041367	4953770	26546	43252	44721	61346	175865
L-793	3666744	949580	4616324	19030	30664	45576	61164	156434
L-794	3280032	855748	4135780	16298	26276	41843	56355	140772
L-795	3357339	876139	4233478	17794	28130	41592	56981	144497
L-796	3325934	881567	4207501	18573	29558	41947	57248	147326
L-797	3958955	1049414	5008369	23063	38475	47725	71064	180327
L-798	3184294	826856	4011150	15148	24528	40174	55167	135017
L-799	3673804	971485	4645289	20838	34303	45950	64619	165710
L-814	3920752	1038209	4958961	24640	39685	47386	66038	177749
L-815	3916775	1032932	4949707	24053	39055	46908	64910	174926
L-816	3757654	982636	4740290	20631	34013	45105	64213	163962
L-817	3930244	1040110	4970354	25913	41961	45560	62537	175971
L-818	3748985	983935	4732920	25051	39834	42554	56644	164083
L-819	3799321	998811	4798132	22392	36471	45527	63281	167671
L-820	3480187	912705	4392892	17686	28592	43841	60200	150319
L-821	3494032	908847	4402879	17673	28154	43734	60327	149888
L-837	3812483	979428	4791911	20329	32855	46052	63712	162948
L-838	4077687	1048547	5126234	22656	36677	47908	66245	173486
L-839	4005994	1055579	5061573	24843	40418	47813	65357	178431
L-840	3667457	954623	4622080	21157	34866	42345	60713	159081
L-841	3622169	939639	4561808	20038	32256	43021	59469	154784
L-842	2911523	774821	3686344	16218	25728	36993	51304	130243
L-843	3755715	983179	4738894	23138	36879	43197	59274	162488
L-898	3139762	808784	3948546	14621	24532	37365	54099	130617
L-899	3555256	912900	4468156	18478	30400	41180	59477	149535
L-900	3253228	854011	4107239	18110	29131	38675	53611	139527
L-906	3337480	887010	4224490	20481	33560	38345	54144	146530
L-918	3423454	913145	4336599	18554	30550	43582	63693	156379
L-68	3915449	1030009	4945458	24177	39776	45507	65762	175222
L-69	3102890	813941	3916831	16992	27029	38191	51619	133831
L-70	3402867	906507	4309374	18958	31538	42791	61735	155022
L-71	3341226	886371	4227597	18095	29684	42467	61093	151339
L-72	3305063	879755	4184818	17734	29245	41020	61843	149842
L-73	2737472	718142	3455614	15095	23232	33908	43497	115732
L-74	3104235	796359	3900594	15033	24440	36619	51142	127234
L-75	2986765	789560	3776325	14504	23921	37363	55709	131497
L-76	3219066	832426	4051492	17887	28053	39135	49557	134632
L-77	3391287	855441	4246728	16971	27110	37582	52885	134548
L-78	2724482	721035	3445517	20443	31316	31309	39171	122239
L-79	3436045	901698	4337743	16902	27893	42207	62397	149399
L-80	3114001	813015	3927016	15780	25611	38365	53935	133691
L-81	3389546	897205	4286751	18766	30778	41393	59616	150553
L-82	3078483	800252	3878735	14948	24747	36631	53197	129523
L-83	3494511	895224	4389735	17962	29386	39989	57268	144605
L-84	3557667	948872	4506539	21239	35299	43359	62486	162383
L-85	3589278	953173	4542451	19787	33438	44221	64240	161686
L-86	3057335	808412	3865747	16460	26258	38343	54384	135445
L-87	4009600	1063693	5073293	24340	40427	48199	70229	183195
L-88	3290246	874299	4164545	17824	29514	41223	59885	148446
L-89	4631878	1221899	5853777	31199	52152	51925	75508	210784
L-90	3864654	1009698	4874352	21998	36758	45600	66229	170585
L-91	3103068	819832	3922900	16140	26273	38708	55992	137113
L-92	3071720	814681	3886401	15454	25326	39436	57724	137940
L-93	2663520	699844	3363364	12193	19852	34436	49480	115961
L-94	2559902	669250	3229152	18984	28808	28228	34141	110161
L-95	4253990	1092474	5346464	24202	39572	47875	67811	179460
L-96	3698820	961570	4660390	21671	35163	43178	61072	161084
L-97	3418781	884637	4303418	20699	33176	39017	53256	146148
L-98	3071382	819216	3890598	16499	26955	38989	55610	138053
L-99	3983543	1047189	5030732	22959	38206	47305	68518	176988
L-100	3194771	835861	4030632	16176	26692	39044	55628	137540
L-101	3058281	798239	3856520	14335	23567	38437	55205	131544
L-102	3062047	795556	3857603	15840	25521	37318	52974	131653
L-103	3957770	1050040	5007810	24641	40494	47474	67963	180572
L-104	3832764	1006511	4839275	23027	37457	45463	63760	169707
L-105	2626532	683421	3309953	11440	18701	33081	45710	108932
L-106	3244512	872978	4117490	18474	30444	41333	59441	149692
L-107	4155616	1126523	5282139	30558	50206	48466	67836	197066
L-108	3443817	937240	4381057	20881	33980	44455	63207	162523
L-109	4252945	1118091	5371036	26644	43781	49024	69868	189317
L-110	3684873	973687	4658560	21233	34560	44871	64014	164678
L-111	3077862	791529	3869391	14277	23221	36815	52261	126574
L-112	3567827	933436	4501263	18995	31472	43294	61726	155487
L-113	3266115	847437	4113552	16834	27493	39284	54403	138014
L-114	3447721	928700	4376421	19869	31932	45081	62250	159132
L-115	2847525	748679	3596204	13022	20719	37184	50785	121710
L-116	2520319	675229	3195548	12423	19955	33724	46530	112632
L-117	2526409	658852	3185261	10648	16849	32334	46040	105871
L-322	3716977	970331	4687308	21877	35971	43459	62540	163847
L-323	2946925	809692	3756617	16517	27650	38613	57298	140078
L-324	3497801	936568	4434369	20527	34339	43618	64456	162940
L-325	3010861	789678	3800539	19007	29836	33881	43731	126455
L-326	3637521	986610	4624131	25696	42934	41388	59877	169895
L-327	3467965	895642	4363607	18118	30326	39807	59269	147520
L-401	3459850	899142	4358992	17937	29751	40833	60411	148932
L-402	3595734	953556	4549290	20159	33814	43595	64958	162526
L-403	3207407	850725	4058132	16628	27504	39428	58760	142320
L-404	3292707	872317	4165024	17687	29422	41205	60731	149045
L-405	3666617	974272	4640889	20457	34189	44755	66144	165545
L-406	3403198	904713	4307911	18020	30160	42472	63735	154387
L-407	4086268	1085828	5172096	24708	41639	48347	73166	187860
L-471	4603697	1205028	5808725	29026	49664	50673	76137	205500
L-472	2711491	717989	3429480	13781	22315	35061	46327	117484
L-473	3969341	1062127	5031468	24868	41866	46385	69366	182485
L-474	3387368	911985	4299353	19036	32308	41429	61067	153840
L-475	3562294	964926	4527220	21258	35759	43055	63699	163771
L-476	4353602	1192028	5545630	31600	53033	50586	75232	210451
L-477	4895317	1307430	6202747	34016	58383	53043	79562	225004
L-491	3504296	938029	4442325	20513	34468	43375	65447	163803
L-492	4065714	1082325	5148039	24673	41602	48015	71935	186225
L-493	4033576	1066403	5099979	24423	40961	47777	71634	184795
L-506	4045825	1079834	5125659	26299	44057	46520	69232	186108
L-507	3064902	820979	3885881	15404	25635	39302	58639	138980
L-508	3362077	900606	4262683	18652	31298	41803	62426	154179
L-509	3465526	904307	4369833	18772	31380	40203	59498	149853
L-510	3877584	1040057	4917641	23992	39923	46142	68545	178602
L-511	2982517	796861	3779378	15734	26184	37606	55191	134715
L-512	3473354	896088	4369442	17540	29215	40113	59599	146467
L-527	3276649	850780	4127429	6966	11152	52014	48759	118891
L-528	3677139	923286	4600425	7889	12781	54314	50123	125107
L-529	3300248	843406	4143654	7003	11244	50707	48094	117048
L-531	3582632	918749	4501381	18062	29655	41529	60795	150041
L-532	3031212	805121	3836333	15623	25478	38696	54987	134784
L-533	3114281	807524	3921805	14284	23229	38913	55452	131878
L-534	3593963	935681	4529644	21970	34913	41579	55983	154445
L-542	4188928	1108328	5297256	25650	42985	49448	74431	192514
L-543	3437954	901656	4339610	18718	31010	41154	60900	151782
L-544	3908237	1039349	4947586	24017	39824	46784	70539	181164
L-552	3506459	927547	4434006	19969	33031	42362	63111	158473
L-907	3595601	928326	4523927	19483	31870	42513	61202	155068
L-908	2964577	796965	3761542	15248	25140	38525	57838	136751
L-916	2095982	576014	2671996	10431	16655	29625	42737	99448
L-698	3882384	954702	4837086	20429	33627	42672	63506	160234
L-718	2639110	689779	3328889	11986	18903	33575	47683	112147
L-719	2488436	638517	3126953	11209	17462	31492	42133	102296
L-777	2971154	748311	3719465	15093	23599	34990	47039	120721
L-874	2449266	615410	3064676	9222	14532	30652	43900	98306
L-875	2867869	733229	3601098	13487	21614	35945	50675	121721
L-876	2523307	648053	3171360	11215	17392	31291	41434	101332
L-877	3036356	773871	3810227	14397	23397	36207	50858	124859
C-7	3980968	1079920	5060888	24474	41059	49780	74651	189964
C-8	3849096	1044534	4893630	23945	40689	47577	71364	183575
C-9	4117766	1112719	5230485	26181	44032	50552	76060	196825
C-10	3443742	939858	4383600	21191	35640	43128	64387	164346
C-11	3412655	910998	4323653	21079	31328	40837	49424	142668
C-12	4071853	1101299	5173152	26714	44979	48545	72661	192899
C-13	3385083	916023	4301106	19740	32714	43287	64406	160147
C-14	4068312	1102043	5170355	25907	43711	49371	74676	193665
C-15	3904371	1057531	4961902	25353	42735	47548	70779	186415
C-16	3620421	984100	4604521	22570	38076	45700	68606	174952
C-17	4147855	1117832	5265687	27264	46024	49569	74205	197062
C-18	4014027	1095856	5109883	28772	48196	48607	72271	197846
C-19	3925690	1054522	4980212	26995	44973	45433	68595	185996
C-20	3082307	829693	3912000	18902	28478	36711	47210	131301
C-44	3566371	948086	4514457	22633	36245	43053	59471	161402
C-45	3789253	989921	4779174	17244	27261	51865	67480	163850
C-46	5078005	1371580	6449585	39807	66829	56632	84789	248057
C-47	3468120	901151	4369271	8035	12622	55111	51932	127700
C-49	4491247	1176426	5667673	29675	43535	52577	56563	182350
C-51	5195359	1364626	6559985	39828	65070	55075	77001	236974
C-52	4206597	1121732	5328329	29690	48082	48467	68058	194297
C-53	4831640	1230018	6061658	22829	36721	63076	83528	206154
C-68	5041883	1361440	6403323	37278	62937	56827	85704	242746
C-69	4392402	1179856	5572258	31036	52056	49494	73998	206584
C-70	4101510	1098528	5200038	25149	42374	49013	74383	190919
C-71	5330480	1411109	6741589	41645	70504	55869	83851	251869
C-72	5296494	1407728	6704222	46426	75405	53644	72097	247572
C-84	5190737	1405250	6595987	41071	68839	58048	87373	255331
C-85	4307147	1152897	5460044	28609	47824	49088	73454	198975
C-86	4048764	1083621	5132385	25508	42807	47703	71082	187100
C-87	5786570	1556354	7342924	48165	81399	60277	91643	281484
G-80	3966789	1071639	5038428	25954	43420	47974	71634	188982
G-81	3598024	969529	4567553	21566	36175	45251	67926	170918
G-87	3322131	887356	4209487	18168	30748	41011	61666	151593
G-88	3006642	817172	3823814	17299	28655	38052	55800	139806
G-91	3166838	854279	4021117	18596	31009	39676	58448	147729
G-94	3963110	1007531	4970641	21628	35280	45101	67535	169544
G-95	3342032	916202	4258234	20693	34559	42283	62997	160532
G-96	3426151	924004	4350155	20965	34676	43422	63485	162548
G-97	3259231	844637	4103868	16879	27499	39510	58980	142868
G-108	3474908	940000	4414908	20149	33599	43220	64880	161848
G-109	3746903	1013022	4759925	23885	39824	45621	68071	177401
G-110	3880234	1047481	4927715	25215	42348	47488	71156	186207
G-111	3708215	1003984	4712199	23112	39089	46376	69366	177943
G-112	3725179	1009569	4734748	23117	39276	46588	68921	177902
G-113	2963659	797310	3760969	15512	25491	38697	57261	136961
G-114	6305664	1685192	7990856	53389	91477	64551	98371	307788
G-115	3829574	1023816	4853390	24430	40738	45925	67756	178849
G-116	3998979	1073880	5072859	26114	43355	47965	72317	189751
G-117	4020539	1094914	5115453	26907	45319	48026	72143	192395
G-1	4986127	1354697	6340824	40692	68670	56027	84880	250269
G-2	4106498	1095929	5202427	29362	47556	47683	64494	189095
G-3	4206787	1122719	5329506	29775	48331	49553	67956	195615
G-4	3834943	1034929	4869872	26832	43452	45500	64457	180241
G-5	3986671	1070452	5057123	27244	45017	47059	67746	187066
G-6	4295820	1136376	5432196	29665	48435	48588	71588	198276
G-7	4219158	1123804	5342962	29956	48310	46831	65254	190351
G-8	4051537	1075838	5127375	30773	48986	44337	60262	184358
G-9	5032055	1323107	6355162	38463	63743	54483	75862	232551
G-10	4510732	1199700	5710432	32519	53643	49073	72184	207419
G-11	5099037	1356739	6455776	42309	68159	54744	72613	237825
G-12	4082693	1067534	5150227	29036	45098	47630	59015	180779
G-13	4057205	1091350	5148555	30412	48948	45762	63407	188529
G-14	4213636	1131228	5344864	30568	49943	48803	70985	200299
G-15	4766286	1285167	6051453	36061	61347	53410	80732	231550
G-16	4934150	1345388	6279538	40311	67606	54330	79653	241900
G-17	4405519	1155263	5560782	30508	50988	47920	71425	200841
G-18	5366188	1451932	6818120	44841	76247	57542	86024	264654
G-19	4659414	1245037	5904451	36971	60180	51015	72405	220571
G-20	3189127	847837	4036964	18540	29853	40124	55579	144096
G-21	4305459	1157667	5463126	30516	50858	50333	74009	205716
G-22	4555093	1220320	5775413	31531	53412	53346	80016	218305
G-23	4292803	1161296	5454099	30240	50128	50933	74664	205965
G-24	4354462	1176442	5530904	30936	52193	50463	75182	208774
G-25	4385946	1178496	5564442	30776	51188	51378	77333	210675
G-26	3885740	1045600	4931340	25332	42799	47071	70197	185399
G-27	3847622	1031951	4879573	29015	46762	44569	59975	180321
G-28	3393321	897521	4290842	17789	29721	42026	64123	153659
G-29	3668652	989244	4657896	22384	37992	45768	68944	175088
G-30	3305704	901315	4207019	19576	32609	42774	64169	159128
G-31	3894666	1053407	4948073	24639	41625	48706	72755	187725
G-32	3959758	1071179	5030937	26172	43913	47879	72715	190679
G-33	4070311	1083987	5154298	25641	42688	48972	73180	190481
G-34	3177246	860151	4037397	18019	29561	41544	62209	151333
G-35	4377540	1188434	5565974	32213	54483	51421	76242	214359
G-36	3384182	944685	4328867	24429	40091	43795	65673	173988
G-37	3389709	846800	4236509	16885	27612	38681	57632	140810
G-51	3415350	900998	4316348	19794	32568	41099	62220	155681
G-52	4063434	1097742	5161176	27255	45561	48604	73439	194859
G-53	3674611	980402	4655013	22544	38096	44115	66000	170755
G-54	3770672	1031522	4802194	24191	40989	47822	72213	185215
G-55	3724104	984430	4708534	23771	38457	43310	61371	166909
G-56	4386537	1149034	5535571	28497	47917	49705	74378	200497
G-60	4084242	1106778	5191020	29363	49278	48094	71122	197857
G-61	4060930	1099238	5160168	28319	47743	48160	71881	196103
G-62	4196082	1137195	5333277	28586	47999	50325	75323	202233
G-63	4196212	1131113	5327325	28119	47400	51028	76465	203012
G-64	3744818	999518	4744336	25884	43578	41704	61185	172351
G-65	4664984	1230504	5895488	31019	52320	52390	79570	215299
G-69	3480387	912534	4392921	8281	13428	55513	52922	130144
G-70	3601794	939562	4541356	8893	14251	56995	54027	134166
G-71	3513965	914154	4428119	8401	13609	55305	52635	129950
G-72	3158622	824540	3983162	7125	11552	50350	48189	117216
G-73	3368673	884565	4253238	7962	12688	53433	50200	124283
G-74	3065407	799990	3865397	6755	10608	48680	46252	112295
G-79	5313605	1440972	6754577	43887	73712	58126	87740	263465
G-89	2188464	587703	2776167	10133	16262	29874	44293	100562
G-90	2708384	728780	3437164	12975	21380	34987	51450	120792
G-93	2584331	707745	3292076	13244	21714	34133	50692	119783
S-1	2792623	728271	3520894	12759	21053	34330	50859	119001
S-2	3203094	827602	4030696	16353	27082	38262	55605	137302
S-3	3674923	961992	4636915	20568	34185	42994	64008	161755
S-4	4238374	1122629	5361003	26951	45790	48277	72250	193268
S-5	4642604	1225638	5868242	31230	53225	51146	76439	212040
S-6	3668909	970014	4638923	20769	35088	43739	64910	164506
S-7	3132736	829570	3962306	16249	26631	38883	57795	139558
S-8	3204139	846583	4050722	16643	27243	39786	59276	142948
S-33	3602069	955060	4557129	20878	34941	43996	66165	165980
S-34	3495137	924593	4419730	20137	33322	42004	62834	158297
S-35	3064917	819090	3884007	16278	26862	39424	59137	141701
S-36	4210214	1121906	5332120	26981	45526	49698	74495	196700
S-37	3060356	807570	3867926	15825	26302	37966	56192	136285
S-38	2769306	738757	3508063	13354	21797	35975	53411	124537
S-39	3943313	1053128	4996441	24520	40518	47349	71010	183397
S-53	3313564	891657	4205221	18122	29525	42628	63523	153798
S-54	4266055	1136134	5402189	28037	47271	48402	73854	197564
S-59	3827107	1009187	4836294	22298	37464	43955	64948	168665
S-60	3149477	841494	3990971	16905	27972	39361	57917	142155
S-61	3089782	822586	3912368	19247	31310	35288	50133	135978
S-62	4250028	1136196	5386224	27526	46577	50543	76408	201054
S-63	3205000	857908	4062908	17023	28180	40819	60755	146777
S-64	3148184	838948	3987132	16877	28203	38850	57588	141518
S-65	5019533	1339909	6359442	33657	56878	56772	86681	233988
S-79	3906122	1037285	4943407	23491	39115	45961	68085	176652
S-80	3251197	860008	4111205	17351	29004	39965	59075	145395
S-81	4274689	1156916	5431605	28349	46616	53111	78586	206662
S-82	2867548	755556	3623104	13439	22271	36141	53812	125663
S-83	3077729	812994	3890723	17060	28778	36610	52976	135424
S-84	3477925	923772	4401697	18949	31316	43548	65810	159623
S-98	3348024	897730	4245754	19396	31698	42108	62181	155383
S-99	3917985	1051892	4969877	23291	39356	47871	72236	182754
S-100	3582259	946913	4529172	20536	34214	42576	62989	160315
S-101	3374563	890654	4265217	18084	29865	41263	60977	150189
S-111	4728843	1249166	5978009	32332	53853	51174	76392	213751
S-112	2655109	713280	3368389	13463	21770	33730	49357	118320
S-113	4055661	1122335	5177996	28465	47433	50164	75290	201352
S-114	3534762	969180	4503942	23074	38498	44831	65816	172219
S-115	2691480	706361	3397841	14162	23350	31489	45294	114295
S-126	3292010	856124	4148134	15463	25768	39625	59083	139939
S-127	3923668	929006	4852674	18039	30765	36764	55278	140846
S-128	3229350	865252	4094602	18032	30039	40816	60337	149224
S-129	4058338	1046369	5104707	23122	38637	45462	68097	175318
S-130	3891018	1040874	4931892	24443	40513	46603	69537	181096
S-139	3185552	842692	4028244	17719	29225	38948	57526	143418
S-140	2879607	773723	3653330	15495	25092	36904	54156	131647
S-141	4429196	1161523	5590719	27904	46651	48828	73214	196597
S-142	4575866	1230369	5806235	31593	53253	53057	80431	218334
S-143	2894836	750754	3645590	16175	26470	31698	45382	119725
S-144	3945008	1050829	4995837	24798	41544	46767	70501	183610
S-156	3496507	916333	4412840	18502	31054	42554	62987	155097
S-157	3524617	936808	4461425	20083	32860	42938	64339	160220
S-158	3711257	981457	4692714	21013	35291	44227	65155	165686
S-159	3465573	910036	4375609	21671	35954	38296	55331	151252
S-167	3718863	994494	4713357	22917	37827	45663	68449	174856
S-168	3458670	919595	4378265	18031	30189	43356	65088	156664
S-169	3640737	939290	4580027	21078	30959	40293	48261	140591
S-170	3033256	793823	3827079	14773	24529	37664	55955	132921
S-171	3374119	898167	4272286	18591	31446	42279	62562	154878
S-172	4073409	1079199	5152608	24180	40351	46935	69586	181052
S-173	3884660	1020725	4905385	22707	37720	45953	68852	175232
S-174	3808186	1009499	4817685	21711	36103	45700	69102	172616
S-175	4421107	1165783	5586890	29380	49301	49383	74066	202130
S-193	2982605	779772	3762377	14439	23892	33356	48840	120527
S-194	3502653	928340	4430993	19362	32561	42829	63882	158634
S-196	3685271	974415	4659686	21537	36038	44012	65122	166709
S-197	3379084	900922	4280006	18360	30654	40985	61335	151334
S-198	3204970	865076	4070046	19459	32484	38448	57004	147395
S-199	3644579	968660	4613239	18745	31638	44718	66704	161805
S-200	3128081	826468	3954549	15854	26077	38561	56653	137145
S-201	3636486	960442	4596928	21634	35791	43221	64447	165093
S-219	3973223	1064212	5037435	24823	41589	48205	71848	186465
S-220	3697290	962227	4659517	21343	34093	43304	60163	158903
S-221	4031597	1068697	5100294	24251	39892	49487	70808	184438
S-222	2964916	756842	3721758	5968	9577	45428	42112	103085
S-223	3372146	894691	4266837	18038	30211	42135	62759	153143
S-224	3528717	948351	4477068	20924	35278	42969	64717	163888
S-225	4322712	1139056	5461768	27257	45733	48620	72399	194009
S-227	3332560	876201	4208761	18120	29575	40291	58695	146681
S-228	4057129	1079072	5136201	25537	42427	48159	70667	186790
S-229	5093477	1364938	6458415	37353	63234	58288	87926	246801
S-251	3408827	906571	4315398	19233	31818	41776	61954	154781
S-252	3234195	865905	4100100	17883	29514	40690	60926	149013
S-253	2879536	743258	3622794	13337	21874	34556	50971	120738
S-254	3084114	804126	3888240	15087	24863	37201	54949	132100
S-255	3643166	972584	4615750	22227	36579	44371	65445	168622
S-256	4318236	1131375	5449611	26337	44708	48384	72115	191544
S-257	3221351	853998	4075349	16387	27295	40273	59360	143315
S-258	3665779	987422	4653201	23233	38429	45221	67988	174871
S-259	3074514	814899	3889413	15935	26652	38506	57315	138408
S-260	3603735	958228	4561963	20694	34772	44538	66229	166233
S-261	3760804	977905	4738709	19738	33859	43010	64407	161014
S-262	3501784	936465	4438249	20363	34140	42929	63273	160705
S-263	2880815	759549	3640364	13715	22970	36614	53643	126942
S-264	3523693	937561	4461254	18887	31385	44279	66163	160714
S-265	3742118	1002089	4744207	22344	37102	45693	68473	173612
S-266	3629146	967149	4596295	20947	34526	45049	67232	167754
S-267	3573490	936845	4510335	19473	32011	42282	63067	156833
S-281	3530199	940310	4470509	18573	31445	43437	64814	158269
S-282	4158890	1098100	5256990	24711	41743	48276	71705	186435
S-283	3711906	985188	4697094	20950	34867	45123	67476	168416
S-284	3391508	881748	4273256	17950	29399	39499	58054	144902
S-285	3372952	897882	4270834	19340	32524	41586	61654	155104
S-286	3585907	956552	4542459	20885	34951	43523	63792	163151
S-287	3865398	1002141	4867539	19875	34210	43606	65166	162857
S-301	4393225	1171254	5564479	29212	48579	51346	76769	205906
S-302	3391813	908906	4300719	19761	32737	42780	63322	158600
S-303	3911825	1044977	4956802	24465	40974	46805	69571	181815
S-304	3750746	973792	4724538	19927	33465	44241	65929	163562
S-305	3815585	1022675	4838260	22147	37070	47208	70347	176772
S-306	3353493	890912	4244405	18841	31572	41518	61520	153451
S-307	4082967	1080878	5163845	26193	44145	47880	71045	189263
S-321	3323881	869241	4193122	20270	32007	39762	51160	143199
S-322	3582599	941023	4523622	19726	32911	42134	62259	157030
S-323	3465425	848454	4313879	16135	26771	36442	53455	132803
S-331	3258783	844189	4102972	15549	25883	39002	58715	139149
S-332	4040007	1061861	5101868	24343	40517	46331	68923	180114
S-333	3586536	937490	4524026	19760	33228	42000	62999	157987
S-334	2771809	732901	3504710	14386	23450	35343	51898	125077
S-335	3956088	1021655	4977743	22301	37179	43407	64634	167521
S-336	3747752	971127	4718879	20168	33454	42935	63966	160523
S-337	3483610	951925	4435535	24406	40988	39343	57723	162460
S-353	3066493	817435	3883928	15833	26085	38788	57299	138005
S-354	3463132	921127	4384259	18945	31732	42590	63203	156470
S-355	3500443	924893	4425336	19731	33250	42413	64019	159413
S-356	3356573	903969	4260542	19690	33220	41236	60531	154677
S-357	3288185	883460	4171645	17657	29742	40302	59736	147437
S-358	3579305	951655	4530960	20828	35458	43223	64547	164056
S-359	2991153	798816	3789969	15366	24978	37698	55768	133810
S-377	3312175	872647	4184822	17020	28404	41582	61300	148306
S-378	3142496	817583	3960079	16125	26957	37592	54992	135666
S-379	4537644	1191133	5728777	26134	44374	52643	78931	202082
S-380	3255683	865824	4121507	17506	28226	41700	62205	149637
S-381	3635849	923408	4559257	21505	34524	37014	50533	143576
S-382	3156656	838047	3994703	16468	27433	39798	58176	141875
S-383	3498548	904526	4403074	19893	29198	40071	48099	137261
S-400	3391179	883116	4274295	18129	30468	40015	60279	148891
S-401	3499233	921918	4421151	19028	31402	40996	60247	151673
S-402	3537786	935917	4473703	18799	31660	41493	61532	153484
S-403	5924366	1550581	7474947	45074	76938	57248	85998	265258
S-404	3461704	927192	4388896	19958	33540	42890	63964	160352
S-405	3535051	918559	4453610	18988	30950	42227	63269	155434
S-426	2832303	746399	3578702	13850	22881	34852	52068	123651
S-427	3815400	1016829	4832229	23759	39450	44391	65579	173179
S-428	3571429	956967	4528396	21054	34823	43314	63638	162829
S-429	3502670	931131	4433801	18918	31402	42503	63707	156530
S-430	3377869	903294	4281163	19678	32108	40543	59974	152303
S-431	3619708	962048	4581756	21481	36571	42573	63083	163708
S-432	4238087	1145665	5383752	28825	48477	50950	76448	204700
S-448	3256847	854943	4111790	17205	28663	39653	58898	144419
S-449	3818756	1019954	4838710	22996	38190	46260	69337	176783
S-450	4009731	1050749	5060480	23419	39636	45398	67425	175878
S-451	3457378	914020	4371398	18306	31076	42501	62710	154593
S-460	3045493	820306	3865799	18878	31472	36466	53281	140097
S-461	3476042	930904	4406946	19719	32939	42423	62040	157121
S-462	3965491	1062582	5028073	25101	42205	46461	69884	183651
S-470	2794082	738787	3532869	13719	22458	35515	52696	124388
S-471	3362093	900580	4262673	17775	29491	42611	64481	154358
S-472	4306604	1121206	5427810	25075	42617	47701	71308	186701
S-473	3118481	840235	3958716	17533	29264	39509	58852	145158
S-481	2492717	682868	3175585	14024	22950	30980	45184	113138
S-482	3173196	834308	4007504	16184	27261	36685	54665	134795
S-484	3579218	938773	4517991	19830	33372	41737	61836	156775
S-485	3457587	891149	4348736	17789	29740	40572	58911	147012
S-486	3905971	1031879	4937850	23273	38961	44105	65900	172239
S-487	3638957	952616	4591573	19955	34261	42289	62583	159088
S-488	3300121	847004	4147125	15637	26148	38440	56322	136547
S-489	3388830	911276	4300106	18497	31044	43635	64300	157476
S-490	3416669	877569	4294238	17293	28808	38804	57384	142289
S-491	4096016	1070043	5166059	26975	44951	41998	61552	175476
S-492	3926493	1022709	4949202	22605	37514	44431	66339	170889
S-493	2912788	764809	3677597	13825	23224	33912	49508	120469
S-516	3469346	931240	4400586	20078	33629	42488	63776	159971
S-517	4250826	1124363	5375189	27131	46013	48984	73103	195231
S-518	3682715	983526	4666241	22658	37353	44740	66379	171130
S-526	3440618	912649	4353267	18095	30783	42693	63624	155195
S-527	2521078	675088	3196166	11732	19409	32983	48808	112932
S-532	3820392	1015338	4835730	23630	39532	44099	65911	173172
S-533	4429313	1150730	5580043	26411	45089	48993	72748	193241
S-534	4031473	1046967	5078440	22595	38659	44309	65948	171511
S-535	3143632	838551	3982183	16921	28432	38435	57438	141226
S-543	3935707	1047159	4982866	24089	40526	46315	69073	180003
S-544	3640501	958285	4598786	20012	32935	41460	61837	156244
S-545	3999762	1082641	5082403	25395	42597	46900	70307	185199
S-553	3294722	874087	4168809	17232	28856	39338	58692	144118
S-554	3544309	943576	4487885	20711	33967	40707	60268	155653
S-555	3006802	794318	3801120	16866	26448	36124	48297	127735
S-556	3239811	861018	4100829	20040	32380	37717	51559	141696
S-557	3051656	817938	3869594	16310	27228	37921	55919	137378
S-559	3497018	910645	4407663	18588	30823	40858	61133	151402
S-573	3467902	892609	4360511	17586	29519	38702	58196	144003
S-574	2970483	758594	3729077	13744	22739	34531	50797	121811
S-575	3741421	969458	4710879	20418	34413	43666	65836	164333
S-576	3067871	803787	3871658	15580	26267	36345	53655	131847
S-584	3218734	833931	4052665	18242	29992	35432	51326	134992
S-585	3107398	819316	3926714	16274	26914	37618	55369	136175
S-586	4138429	1092581	5231010	24553	41122	48565	72376	186616
S-594	3500644	895880	4396524	17856	30020	37846	56273	141995
S-595	3136503	839980	3976483	16705	27337	39500	58426	141968
S-596	3053313	818898	3872211	15794	26398	38850	58013	139055
S-604	3459781	897206	4356987	17796	30089	39922	58804	146611
S-605	4152008	1085773	5237781	25551	43036	45276	67147	181010
S-606	2952845	751200	3704045	12535	20762	35261	51978	120536
S-607	4150893	1088067	5238960	25021	42106	46664	69689	183480
S-617	3256571	869240	4125811	17754	29580	39755	58698	145787
S-618	3055323	803481	3858804	14865	24320	38318	56923	134426
S-619	2994681	799156	3793837	15136	25299	38098	57023	135556
S-620	3868261	1036876	4905137	23544	39519	46954	70412	180429
S-621	3512178	922339	4434517	19344	32301	41772	62412	155829
S-622	3284215	871194	4155409	17739	29952	40595	60126	148412
S-623	2994038	793861	3787899	14573	24087	37784	55646	132090
S-637	4007160	1044659	5051819	22214	37204	46408	70041	175867
S-638	3598061	942667	4540728	19405	32275	42591	63551	157822
S-639	3913741	971477	4885218	19582	32694	40455	60513	153244
S-647	3657913	971040	4628953	21859	36074	43570	64728	166231
S-648	4042044	1075638	5117682	24685	40943	48275	72132	186035
S-649	4685527	1255121	5940648	32596	54985	52693	79396	219670
S-650	3664998	959667	4624665	20332	33795	43283	63968	161378
S-660	4080138	1088273	5168411	26115	43591	48294	72114	190114
S-661	2710866	684759	3395625	4784	7630	41204	38030	91648
S-662	3561904	919958	4481862	19611	32445	40611	59394	152061
S-663	3220908	829566	4050474	16870	24596	37157	44557	123180
S-664	3964581	1048080	5012661	23966	40187	45936	68764	178853
S-674	3417544	898985	4316529	18182	30455	41683	61225	151545
S-675	3830638	1026208	4856846	25983	42776	43560	64138	176457
S-676	3411155	926023	4337178	20835	35504	41849	61706	159894
S-677	3838553	993764	4832317	21239	35906	43778	64207	165130
S-685	2577824	668746	3246570	11117	17961	30856	45224	105158
S-686	3381591	903836	4285427	21515	35736	38275	55894	151420
S-687	3739693	998473	4738166	20706	34926	44092	66063	165787
S-688	3825443	1042194	4867637	23602	39618	46385	69382	178987
S-689	3458900	920548	4379448	18608	30573	41346	60987	151514
S-690	3066454	826075	3892529	16056	26536	38097	56774	137463
S-702	4066366	1094055	5160421	26145	43421	47853	71900	189319
S-703	3387491	909033	4296524	20190	33499	42133	62429	158251
S-704	3351426	875405	4226831	17911	30119	39852	59279	147161
S-712	3584770	957077	4541847	21103	35298	43798	65764	165963
S-713	4017897	1009865	5027762	21004	35579	42152	63029	161764
S-714	3420480	915758	4336238	19265	31671	43216	64327	158479
S-715	3204207	849222	4053429	17121	28227	40021	59491	144860
S-716	3544173	974531	4518704	22486	38008	45029	68012	173535
S-717	3635910	1001901	4637811	23348	38969	46248	69044	177609
S-718	3648824	964108	4612932	21343	35847	43929	64885	166004
S-719	2882548	770644	3653192	15323	25384	36770	53871	131348
S-737	3264788	891060	4155848	18158	31043	40206	59662	149069
S-738	3935691	1083316	5019007	27813	47135	46304	67854	189106
S-739	3474659	961553	4436212	21390	36294	43755	65686	167125
S-740	3540747	953944	4494691	21696	36016	43058	64206	164976
S-741	3110164	830136	3940300	17239	28617	37683	55963	139502
S-742	3784173	1008434	4792607	22202	37556	44383	65539	169680
S-743	4296255	1148725	5444980	27599	46611	49792	74297	198299
S-757	4169336	1121979	5291315	26159	43784	50526	76536	197005
S-758	2787926	745333	3533259	14145	23279	35883	52461	125768
S-759	3341938	901333	4243271	19692	32772	41965	62072	156501
S-760	4120952	1079091	5200043	24486	40910	45870	68792	180058
S-761	3485322	925510	4410832	21416	35874	40360	59582	157232
S-773	4068879	1080349	5149228	25150	41842	46666	69626	183284
S-774	3651353	979987	4631340	21610	35820	45072	67764	170266
S-775	2976133	786414	3762547	15663	25493	36140	53122	130418
S-776	2709229	703029	3412258	12761	20814	32734	47012	113321
S-777	3913228	1050343	4963571	24326	40758	46123	67884	179091
S-778	3706698	997321	4704019	21935	36803	44935	66882	170555
S-779	3698498	984378	4682876	22635	37361	43456	64903	168355
S-780	3599391	949011	4548402	20093	33620	43100	63102	159915
S-781	3138994	832856	3971850	17070	28546	37820	55521	138957
S-782	2904821	783085	3687906	15135	24765	37461	55867	133228
S-783	3856763	1036119	4892882	24290	40164	45502	67505	177461
S-807	3857446	1022209	4879655	23045	38470	44249	66097	171861
S-808	3095240	804016	3899256	14592	24513	36766	54339	130210
S-809	4185075	1087600	5272675	23797	39652	47129	70469	181047
S-810	2885377	772636	3658013	15086	24919	36394	54255	130654
S-811	3535868	930149	4466017	19593	32724	41524	61213	155054
S-812	3256365	865125	4121490	17329	29538	39694	58706	145267
S-813	3710492	988152	4698644	21287	35582	44032	65906	166807
S-827	3275391	860345	4135736	16994	28605	38378	57670	141647
S-828	4180105	1126449	5306554	28372	47014	46596	68826	190808
S-829	4143446	1114693	5258139	26907	45812	47146	69859	189724
S-830	3850689	994472	4845161	20973	35146	42221	63123	161463
S-831	3340021	872405	4212426	17768	29564	38952	56633	142917
S-832	3755235	950632	4705867	19630	33445	36412	54116	143603
S-833	3536969	925766	4462735	19804	33640	39854	58772	152070
S-847	3499307	916148	4415455	8275	13149	55271	52185	128880
S-848	4274976	1134590	5409566	26948	45284	49813	75201	197246
S-849	3700729	966847	4667576	20433	34798	41403	60879	157513
S-850	3776399	999547	4775946	22460	37427	44118	65558	169563
S-853	3452890	912760	4365650	19299	32118	40630	60107	152154
S-854	3141621	826565	3968186	16014	26821	37661	56173	136669
S-855	4203058	1112466	5315524	26282	44643	48213	72040	191178
S-399	3217348	853711	4071059	17040	28394	40676	60412	146522
S-558	2512974	665899	3178873	11365	18765	32734	48011	110875
S-195	3658117	971092	4629209	20102	33597	45520	68702	167921
YS-1	3148580	812176	3960756	16293	22800	39788	42946	121827
YS-2	2648754	627760	3276514	8999	12564	32249	31484	85296
YS-3	3072738	803846	3876584	6427	10340	48768	46138	111673
YS-4	3040941	806110	3847051	14841	21470	42121	42393	120825
YS-5	3634917	944829	4579746	18728	26866	48536	47215	141345
YS-6	5150907	1377075	6527982	36936	61680	58724	88373	245713
YS-7	4490052	1162631	5652683	12209	19400	70872	66497	168978
YS-8	4239870	1062754	5302624	26194	42510	46068	61674	176446
YS-9	3402538	869480	4272018	7445	11775	52241	49188	120649
YS-10	4088469	1075024	5163493	27003	40352	46567	53944	167866
YS-11	4150125	1073635	5223760	22786	33391	52766	50389	159332
YS-12	4635816	1246931	5882747	34254	57716	49967	72141	214078
YS-13	3431377	885655	4317032	17612	25361	44766	44639	132378
YS-14	4258242	1099065	5357307	24645	36103	53890	51874	166512
YS-15	4731035	1255034	5986069	43049	67185	46847	59063	216144
YS-16	2993144	782104	3775248	16256	24227	40619	43274	124376
YS-17	3286031	855091	4141122	15401	22213	44658	43237	125509
YS-18	3217793	827119	4044912	6999	11290	49885	47726	115900
YS-19	2727478	710676	3438154	13708	20303	37476	40167	111654
YS-20	3204425	852108	4056533	16410	23552	44666	44038	128666
YS-21	3132489	815169	3947658	14490	20541	42135	41421	118587
YS-22	3755194	986052	4741246	20589	29818	49828	48769	149004
YS-23	3933165	976465	4909630	19043	27508	48365	47251	142167
YS-24	4200508	1077025	5277533	10370	16699	65524	61320	153913
YS-25	4308172	1123570	5431742	30456	47669	50193	64885	193203
YS-26	3243823	844211	4088034	16084	23377	43605	43041	126107
YS-27	3232639	803348	4035987	7323	11141	47152	44485	110101
YS-28	3982656	1010713	4993369	22312	37672	45440	67076	172500
YS-29	4228358	1107254	5335612	29991	48104	47765	65001	190861
YS-30	3378354	875536	4253890	7717	12388	53769	51192	125066
YS-31	2707015	703150	3410165	11662	16975	37838	37765	104240
YS-32	3075192	784402	3859594	13439	19407	40726	40590	114162
YS-33	2974477	777137	3751614	12013	17760	42306	41188	113267
YS-35	3175341	833289	4008630	15369	22263	43070	42610	123312
YS-36	3295873	857198	4153071	15948	22680	43903	42220	124751
YS-38	3473271	908520	4381791	17624	25905	46106	45085	134720
YS-39	3292894	863164	4156058	7391	12000	52803	49980	122174
YS-40	3825208	1002246	4827454	9653	15629	60962	57645	143889
YS-41	3058174	785541	3843715	16111	24027	40639	43523	124300
YS-42	2974096	747031	3721127	16797	25515	33933	43275	119520
YS-45	3285072	833058	4118130	13967	20513	42794	41790	119064
YS-48	2899361	718436	3617797	5334	8494	42012	39860	95700
YS-49	3502728	887139	4389867	7610	12390	52496	49547	122043
YS-50	3063325	781768	3845093	6513	10485	45559	44303	106860
YS-51	2330630	580300	2910930	7731	11353	30733	30550	80367
YS-52	3694468	911089	4605557	7543	12280	54334	50711	124868
YS-53	3253630	842146	4095776	18395	27367	43114	46618	135494
YS-54	3375272	837752	4213024	14877	21554	41588	41466	119485
YS-55	4354819	1164135	5518954	28946	48700	51931	78251	207828
YS-57	3257689	799855	4057544	6193	10058	47031	44576	107858
YS-60	3793204	982483	4775687	22236	37202	44226	66120	169784
YS-61	3852310	1026057	4878367	23498	39759	47060	70295	180612
YS-62	4135760	1041366	5177126	22354	37883	46763	69818	176818
YS-63	3044368	788081	3832449	13830	20328	40937	40385	115480
YS-65	3255606	833048	4088654	17838	26876	42466	45825	133005
YS-66	2984566	752196	3736762	12859	19669	41028	45133	118689
YS-67	2971399	763389	3734788	15348	22692	39462	41882	119384
YS-68	3406505	858709	4265214	12119	18094	46352	44981	121546
YS-69	3392010	877015	4269025	16602	23930	45079	44227	129838
YS-70	3327777	811167	4138944	13907	19940	41323	40199	115369
YS-71	3196786	825160	4021946	11493	17079	46246	44675	119493
YS-72	3978246	1046923	5025169	24494	41207	47366	70027	183094
YS-73	3691423	959216	4650639	26264	40580	39749	50481	157074
YS-74	3901823	1000544	4902367	9113	15150	60676	57319	142258
YS-75	3580729	917717	4498446	19855	29652	46962	49692	146161
YS-76	3281188	838989	4120177	6800	10811	51118	48261	116990
YS-77	4051379	1084136	5135515	26913	44817	48454	72719	192903
YS-79	4755374	1280382	6035756	35535	59522	55039	81343	231439
YS-80	3839367	999334	4838701	22255	36083	45293	65342	168973
YS-81	4218286	1112113	5330399	28830	46737	48585	69331	193483
YS-82	3730502	976868	4707370	23421	37904	44535	61514	167374
YS-85	4338444	1123742	5462186	29268	47297	48373	65695	190633
YS-102	3560019	946703	4506722	20597	33291	44365	63107	161360
YS-103	4157016	1098059	5255075	25611	42882	50024	72757	191274
YS-104	3785724	984301	4770025	22354	36351	46295	66459	171459
YS-105	4151045	1095376	5246421	26786	44255	49421	71235	191697
YS-106	3266719	862425	4129144	18358	29626	41261	59285	148530
YS-116	3981692	1031125	5012817	23055	37225	47966	65736	173982
YS-118	3740306	943451	4683757	21853	34561	43134	59650	159198
YS-119	4082149	1049989	5132138	26733	42865	45777	60816	176191
YS-120	4115971	1072207	5188178	25596	41078	47179	64585	178438
YS-131	3856499	993138	4849637	20804	34958	45903	68166	169831
YS-132	3436312	879401	4315713	18809	30399	40205	56403	145816
YS-133	3884554	975488	4860042	22547	36632	42412	60699	162290
YS-139	3444104	854656	4298760	18704	28568	41004	48417	136693
YS-140	3629854	938716	4568570	23198	36993	41036	56594	157821
YS-141	3419148	846815	4265963	20230	31341	37117	48588	137276
YS-147	3614670	892090	4506760	7571	12156	51493	47749	118969
YS-148	3103744	806154	3909898	6468	10492	48035	46032	111027
YS-149	3573569	945735	4519304	22126	35964	42624	60048	160762
YS-150	4736285	1214060	5950345	13220	21267	72815	67855	175157
YS-151	4411164	1124341	5535505	11249	18095	67346	63073	159763
YS-152	2309906	600235	2910141	4153	6633	36373	35471	82630
YS-165	4236399	1147265	5383664	29170	49369	50330	75637	204506
YS-166	3375527	910106	4285633	19205	32212	43159	64332	158908
YS-167	2478277	658529	3136806	13667	21675	31397	42714	109453
YS-168	3793408	996813	4790221	24963	39882	43681	60583	169109
YS-169	2791390	751392	3542782	15322	25004	35621	52875	128822
YS-170	2587493	686919	3274412	13950	20806	33238	42890	110884
YS-171	3764828	1006828	4771656	21900	36073	46434	69404	173811
YS-172	4353179	1161688	5514867	26903	44928	52409	78848	203088
YS-173	2626290	684015	3310305	12427	20267	33351	48093	114138
YS-174	4056157	1077719	5133876	25911	43373	47786	71740	188810
YS-175	4130074	1070387	5200461	25343	41615	46733	67604	181295
YS-197	3576988	918873	4495861	20694	33213	41685	57407	152999
YS-198	3190278	796780	3987058	19154	29477	34516	44423	127570
YS-199	2848533	743195	3591728	17419	26963	33270	42903	120555
YS-200	3092990	811214	3904204	17371	27401	37192	51574	133538
YS-201	3060811	776299	3837110	19111	28828	34033	43466	125438
YS-212	2414158	621027	3035185	12831	19560	29577	38726	100694
YS-213	3375151	893544	4268695	20376	31999	39646	53106	145127
YS-214	3212206	836516	4048722	18427	28353	40632	49384	136796
YS-215	3027827	789617	3817444	16270	26342	36725	52448	131785
YS-216	3249981	867600	4117581	20530	31963	40410	53368	146271
YS-217	2983442	811170	3794612	17112	28253	38748	57317	141430
YS-218	4216674	1132494	5349168	28490	47606	48863	71751	196710
YS-219	4324696	1152840	5477536	29148	48097	50701	75922	203868
YS-220	2653968	709060	3363028	14956	23442	33812	45624	117834
YS-221	2164586	570335	2734921	11364	17775	27188	35122	91449
YS-242	3031934	800268	3832202	18056	28629	38099	48457	133241
YS-243	2733835	710073	3443908	13761	21576	33758	46760	115855
YS-244	3585389	950270	4535659	24460	38688	41465	56448	161061
YS-251	4477348	1187853	5665201	29910	50318	51361	76376	207965
YS-252	2485897	650066	3135963	11205	17659	32796	43508	105168
YS-253	4759728	1269556	6029284	33834	57180	53965	80649	225628
YS-254	3181208	844555	4025763	20389	32414	38166	52451	143420
YS-264	3021328	806864	3828192	15560	26256	38682	57266	137764
YS-265	3455591	919980	4375571	20173	33099	43041	63625	159938
YS-266	2982848	787124	3769972	15152	25340	38030	56401	134923
YS-267	2553792	665749	3219541	11923	19533	32697	48070	112223
YS-268	3763142	1008944	4772086	23435	39320	45574	67595	175924
YS-278	2738770	706697	3445467	11908	17406	35459	38168	102941
YS-279	3125139	818454	3943593	14293	21242	42333	43530	121398
YS-280	3110872	809312	3920184	16011	23867	38834	43893	122605
YS-281	3548828	928923	4477751	20453	30452	42672	48572	142149
YS-282	3089929	825230	3915159	17560	28253	39042	54103	138958
YS-293	2890662	764238	3654900	16923	25872	36840	47780	127415
YS-294	3077386	820263	3897649	17301	27920	39371	53333	137925
YS-295	4100353	1094304	5194657	28405	45636	49115	65619	188775
YS-296	3688411	995673	4684084	25879	41266	44180	60499	171824
YS-306	4230258	1116184	5346442	30668	48360	47586	59857	186471
YS-307	3631149	972345	4603494	25946	41591	42390	57441	167368
YS-308	3724664	988058	4712722	25919	41308	43406	56645	167278
YS-309	2912540	775783	3688323	16060	26136	37200	50086	129482
YS-310	2886157	771426	3657583	15463	25178	37198	52754	130593
YS-311	3488199	932593	4420792	23556	37056	42547	56654	159813
YS-312	2526402	677182	3203584	13687	21535	32804	44217	112243
YS-328	4429673	1192501	5622174	34618	56193	49397	67642	207850
YS-329	3893843	1016002	4909845	27266	42442	44955	54234	168897
YS-330	2966155	782598	3748753	17075	26783	37208	48114	129180
YS-331	2607699	702905	3310604	14105	22557	34132	46780	117574
YS-332	2797197	747649	3544846	15698	24956	36341	49433	126428
YS-333	3235184	847707	4082891	19425	30649	39354	52032	141460
YS-334	3946948	1072335	5019283	29894	48564	46271	65106	189835
YS-348	2803720	744504	3548224	15164	23746	36553	48030	123493
YS-349	3073202	829712	3902914	18544	29793	39512	53138	140987
YS-350	3383128	903103	4286231	21424	34377	41313	56936	154050
YS-351	4060644	1086276	5146920	29280	47795	46794	63906	187775
YS-352	3606961	966976	4573937	24222	37943	45577	58922	166664
YS-353	4017552	1061394	5078946	27794	43712	48371	59159	179036
YS-354	3666133	970906	4637039	23392	37098	46496	56953	163939
YS-369	3959182	1076406	5035588	26404	44140	48338	73408	192290
YS-370	4372307	1157962	5530269	34804	53958	49720	61182	199664
YS-371	4725513	1264621	5990134	35084	57884	54216	75015	222199
YS-372	3593655	962432	4556087	26629	41872	41279	55528	165308
YS-373	4553624	1212590	5766214	33706	53272	52991	68195	208164
YS-374	4102868	1102571	5205439	28635	47034	48067	68472	192208
YS-375	4903371	1310881	6214252	42146	67034	52492	68347	230019
YS-376	3771880	1003983	4775863	24372	39613	45600	62573	172158
YS-393	3263461	872241	4135702	22646	35266	40451	51300	149663
YS-394	3557277	954778	4512055	24917	39652	41849	56046	162464
YS-395	4944510	1317254	6261764	41523	66477	53582	70375	231957
YS-396	3645609	978945	4624554	27184	42961	42095	56824	169064
YS-397	4082624	1093756	5176380	29810	48699	46843	64405	189757
YS-398	3843031	1022152	4865183	24940	40651	46571	62256	174418
YS-399	4267946	1156960	5424906	29600	49714	51316	77139	207769
YS-414	3860085	1039372	4899457	25962	43083	45917	67354	182316
YS-415	2530508	682615	3213123	12033	19870	33866	51212	116981
YS-416	3619802	979980	4599782	23366	39210	44877	66790	174243
YS-417	4110040	1110373	5220413	27769	46595	48995	73685	197044
YS-418	3933467	1061752	4995219	27809	45238	45897	67151	186095
YS-419	3891892	1047538	4939430	26755	43598	46155	65617	182125
YS-420	4169677	1129929	5299606	27282	45535	50580	75912	199309
YS-421	4825521	1302933	6128454	36736	61337	54115	78857	231045
YS-422	4159616	1140466	5300082	28478	48395	50380	75684	202937
YS-423	4059430	1106122	5165552	28285	47497	49103	73082	197967
YS-445	3682101	991600	4673701	26157	42449	43817	60601	173024
YS-446	3305804	903316	4209120	19634	33089	42577	63073	158373
YS-447	3872449	1046039	4918488	24678	41218	47819	71046	184761
YS-448	3585141	914966	4500107	18824	31268	41535	62141	153768
YS-449	4079880	1081160	5161040	24281	40418	48345	72371	185415
YS-450	2725918	733944	3459862	13747	22633	35823	53536	125739
YS-451	4038186	1094325	5132511	28740	46373	49062	67677	191852
YS-452	3331150	868819	4199969	18209	29421	39593	55538	142761
YS-470	3915056	1044984	4960040	23545	39243	47612	71381	181781
YS-471	2598892	704844	3303736	15432	24283	33242	45959	118916
YS-472	3022075	814411	3836486	17701	28625	38151	54506	138983
YS-473	3524734	930075	4454809	20021	32871	42111	62470	157473
YS-474	3560390	922537	4482927	19710	32735	40104	58875	151424
YS-475	3337547	889765	4227312	17647	29512	42077	63205	152441
YS-476	3224300	869134	4093434	18037	30315	40666	59889	148907
YS-477	3798989	1001515	4800504	22232	37286	44241	65706	169465
YS-478	2926629	768878	3695507	17001	26442	34901	46747	125091
YS-479	3779364	989630	4768994	21060	35997	43259	64744	165060
YS-480	3648652	969697	4618349	21151	35037	44644	66606	167438
YS-481	3864167	1018084	4882251	23773	39063	44727	64167	171730
YS-34	2787824	723524	3511348	12993	21161	35138	51861	121153
YS-37	2699391	701273	3400664	12121	19860	34525	50719	117225
YS-43	2357573	594760	2952333	9859	14507	32290	33977	90633
YS-44	1824116	470141	2294257	6813	9830	26113	28248	71004
YS-56	3073875	793193	3867068	14849	24157	37612	55272	131890
YS-59	3238463	838619	4077082	17322	28088	38906	57248	141564
YS-64	3124240	830344	3954584	16551	27527	39608	58638	142324
YS-78	1553481	373818	1927299	4531	6429	21474	22160	54594
YS-83	2964021	776222	3740243	14890	23534	37966	52835	129225
YS-84	2506376	654620	3160996	10829	17099	33491	45727	107146
YS-117	2250923	575300	2826223	8336	12147	30427	31558	82468
Z-1	2615957	687236	3303193	6026	9617	40635	36796	93074
Z-2	3142155	817993	3960148	15825	24740	37296	49767	127628
Z-3	2442838	637203	3080041	5419	8409	37922	35123	86873
Z-9	4266669	1144514	5411183	29556	48747	49500	72971	200774
Z-10	2551615	673952	3225567	14453	22610	31708	41568	110339
Z-11	4769272	1212327	5981599	29412	50093	47435	70649	197589
Z-12	3818369	994899	4813268	21696	36416	42947	63785	164844
Z-13	3338157	882818	4220975	17851	29458	40459	59988	147756
Z-14	3454512	905180	4359692	17993	30178	41714	62275	152160
Z-15	3605160	959686	4564846	22421	36170	41537	59300	159428
Z-16	3348403	887699	4236102	17908	29580	42085	62563	152136
Z-17	3135863	822138	3958001	19579	32015	34003	48795	134392
Z-18	3245844	845606	4091450	15515	25757	39658	58946	139876
Z-19	3849077	1041905	4890982	24655	41438	47467	70555	184115
Z-20	4231356	1118543	5349899	25981	43865	47368	69802	187016
Z-21	4387120	1172056	5559176	30503	50704	50783	75925	207915
Z-22	3516243	927814	4444057	19231	31733	41918	63072	155954
Z-51	4095123	1086685	5181808	24539	40864	46931	70165	182499
Z-52	2953638	783979	3737617	14598	24070	37004	55314	130986
Z-53	4190944	1106330	5297274	25868	44001	48300	72108	190277
Z-59	2834769	751499	3586268	12971	21888	36349	53675	124883
Z-60	3173868	844487	4018355	16898	27711	39486	58776	142871
Z-61	3798277	1021759	4820036	23106	38973	43926	65555	171560
Z-69	3366107	896698	4262805	17974	30109	42139	62934	153156
Z-70	3927772	1046797	4974569	22943	38950	46521	69288	177702
Z-71	3291135	864725	4155860	16368	27582	38984	58500	141434
Z-77	3726850	990883	4717733	20942	35545	45253	67268	169008
Z-78	3276283	875417	4151700	17323	28581	41487	62251	149642
Z-79	3125096	835001	3960097	17428	28870	39358	57762	143418
Z-80	4064578	1090820	5155398	25552	42846	49358	74205	191961
Z-81	3946213	1023453	4969666	21592	36156	43880	64909	166537
Z-82	4001087	1065991	5067078	25323	41665	47978	71357	186323
Z-83	3609152	955405	4564557	20294	34193	42968	63705	161160
Z-84	3899165	1045769	4944934	25065	42122	46497	69658	183342
Z-85	4314545	1147453	5461998	33878	56873	43679	63375	197805
Z-86	3450254	924506	4374760	20671	34278	41960	62336	159245
Z-108	3336306	887019	4223325	17389	28917	42273	63283	151862
Z-109	3459236	912155	4371391	19177	32033	41254	61075	153539
Z-110	3605823	945910	4551733	19364	32723	42671	63628	158386
Z-111	3159879	823766	3983645	17285	25628	37433	44888	125234
Z-112	4132838	1099123	5231961	27125	45282	46964	70244	189615
Z-113	2789064	734017	3523081	12836	21271	33740	49512	117359
Z-114	3238367	859663	4098030	17412	28888	38856	57353	142509
Z-115	4155394	1107088	5262482	25984	43495	48757	72850	191086
Z-116	4355175	1154512	5509687	27057	44834	49503	73536	194930
Z-117	5013407	1328657	6342064	33432	57254	56529	85610	232825
Z-118	4615884	1209319	5825203	29125	48842	49694	74701	202362
Z-119	3389867	860287	4250154	16364	27079	37928	56935	138306
Z-143	4295497	1144674	5440171	30482	49720	47783	67834	195819
Z-144	4078971	1082818	5161789	24956	42298	47512	71094	185860
Z-145	3475443	923479	4398922	19563	32888	41655	61397	155503
Z-146	2990986	802340	3793326	14700	24725	38272	57679	135376
Z-147	2989040	788075	3777115	14373	24193	36836	54834	130236
Z-148	3438644	890011	4328655	17174	28667	41052	60260	147153
Z-149	3523404	942004	4465408	20236	33644	43674	64576	162130
Z-150	3444835	914594	4359429	18358	30560	41883	62664	153465
Z-168	3094894	797292	3892186	6645	10542	47999	44368	109554
Z-169	3178680	823712	4002392	6967	11160	49249	46269	113645
Z-170	3014651	775187	3789838	6274	9957	46285	42427	104943
Z-171	2731958	698013	3429971	5311	8324	41362	38360	93357
Z-172	3019867	769695	3789562	6080	9603	46127	42480	104290
Z-173	2828369	732716	3561085	13852	19926	35604	38878	108260
Z-187	3414665	877533	4292198	17348	28392	39302	58661	143703
Z-188	3133209	832604	3965813	16326	27253	38896	58124	140599
Z-189	3190171	832674	4022845	16033	26593	38129	56209	136964
Z-190	4628850	1184666	5813516	27246	46658	48907	72832	195643
Z-191	3351880	895707	4247587	18372	30615	42237	62485	153709
Z-192	3664469	975141	4639610	20816	34750	44205	65430	165201
Z-193	3194358	860578	4054936	17845	29779	39420	59035	146079
Z-194	3199785	836202	4035987	18397	30816	36217	52339	137769
Z-195	3697126	993732	4690858	22707	37812	44975	66334	171828
Z-196	2990387	780922	3771309	14364	23674	36570	53385	127993
Z-218	3544920	933641	4478561	19573	32485	42238	63390	157686
Z-219	3501850	935397	4437247	20290	34036	42619	63078	160023
Z-220	3980116	1008278	4988394	21127	35956	42265	62764	162112
Z-221	3683119	856868	4539987	15507	26383	34213	51174	127277
Z-222	3784698	981026	4765724	19947	33701	43781	65997	163426
Z-223	3488923	828392	4317315	16427	25766	36156	44843	123192
Z-224	2998682	767171	3765853	15419	24381	33636	45301	118737
Z-225	3393634	865581	4259215	16650	27916	39032	56813	140411
Z-226	3759845	1011451	4771296	22323	37639	45767	68118	173847
F-9	3982408	1076962	5059370	25720	43965	48757	73204	191646
F-10	4168327	1134267	5302594	28399	47431	50862	76392	203084
F-11	3963444	1060023	5023467	25009	42118	47592	70924	185643
F-12	3569130	867155	4436285	7070	11396	51134	48222	117822
F-30	3917713	985657	4903370	8999	14378	59608	55807	138792
F-31	3754164	947462	4701626	8329	13638	57158	54146	133271
F-32	4561613	1164743	5726356	11992	19288	70892	66204	168376
F-33	4060013	1081939	5141952	25874	43351	47663	71443	188331
F-34	4207358	1119396	5326754	30271	49556	48394	68228	196449
F-44	2705263	719408	3424671	14978	23338	35576	44444	118336
F-45	2557558	669701	3227259	11522	18944	32104	47222	109792
F-46	3313147	867283	4180430	7516	12083	52454	49644	121697
F-47	3786346	990468	4776814	9371	15240	60068	56646	141325
F-48	3742315	947907	4690222	8599	13689	56733	53442	132463
F-49	4540512	1216995	5757507	31942	54551	51611	77875	215979
F-50	3769376	939387	4708763	8086	12945	56751	53473	131255
F-51	3876034	973048	4849082	8584	13784	58216	54854	135438
F-52	3292849	824049	4116898	6879	11023	48795	46647	113344
F-53	3635732	937679	4573411	8443	13449	57388	54331	133611
F-54	3299926	857278	4157204	7127	11476	52777	50111	121491
F-55	4556943	1234285	5791228	33336	56105	52460	78659	220560
F-81	4447597	1200677	5648274	34150	55810	49446	69485	208891
F-82	3145651	800945	3946596	6445	10681	47904	46049	111079
F-83	3044777	781962	3826739	6416	10387	46873	44048	107724
F-84	3141106	812152	3953258	6871	11086	48895	46915	113767
F-85	3379351	876805	4256156	7429	11900	54188	51414	124931
F-97	3379362	896409	4275771	20372	33415	40111	56154	150052
F-98	3025793	780987	3806780	18781	28851	33946	43161	124739
F-99	3891360	1042832	4934192	24103	40638	47462	71117	183320
F-100	3796043	1025080	4821123	24556	41726	45959	68572	180813
F-101	3578597	964345	4542942	21746	36283	44058	65629	167716
F-102	3302106	874266	4176372	18476	30780	40724	60269	150249
F-103	4225916	1136704	5362620	28944	48560	50127	74640	202271
F-104	3636369	953614	4589983	20202	34026	43554	65500	163282
F-105	3720319	963661	4683980	19830	33181	44231	66253	163495
F-125	3859732	1031720	4891452	24758	41448	46456	69153	181815
F-126	3887240	1045296	4932536	22567	38173	48387	73779	182906
F-127	4358141	1168979	5527120	29741	50268	49806	73633	203448
F-134	3123681	802510	3926191	6647	10630	48534	46445	112256
F-135	3751695	970558	4722253	22579	37784	42725	62753	165841
F-136	3613780	962319	4576099	21842	36637	43638	65739	167856
F-137	3944570	1052796	4997366	24478	41317	47406	69993	183194
F-138	3925215	1049741	4974956	25232	41992	46703	69836	183763
F-139	3432359	871210	4303569	7647	12105	52687	49735	122174
F-140	3380942	901487	4282429	19581	32831	41570	61954	155936
F-155	3939842	1060143	4999985	24603	40878	47705	71817	185003
F-156	3864218	1033592	4897810	24737	42058	46449	69370	182614
F-157	3885964	1030375	4916339	23388	38711	46567	69691	178357
F-158	3882978	1031804	4914782	22631	37812	47126	69746	177315
F-159	3122239	829041	3951280	16875	28039	39012	58149	142075
F-160	3098052	818244	3916296	15640	26305	39242	58003	139190
F-173	3232291	866843	4099134	17223	28679	41928	62481	150311
F-174	3559631	963765	4523396	20963	35685	44884	67346	168878
F-175	4193292	1138846	5332138	28212	47280	50995	75702	202189
F-176	4091742	1092728	5184470	26469	44272	48700	73072	192513
F-177	3891052	1052875	4943927	24852	41748	48495	72766	187861
F-178	3836778	1018823	4855601	23201	38334	46535	68609	176679
F-179	3264013	835910	4099923	6981	10939	50298	47110	115328
F-180	2900753	763376	3664129	14195	23700	34684	51039	123618
F-181	3464908	927352	4392260	20299	33504	43557	64831	162191
F-182	3434102	892241	4326343	18169	29917	41881	61157	151124
F-183	3741313	988574	4729887	20962	35557	46396	69330	172245
F-184	3620698	945015	4565713	19818	32563	43285	64455	160121
F-185	3909563	1028267	4937830	22467	37409	46136	68440	174452
F-213	3598456	947827	4546283	21134	34483	43484	62705	161806
F-214	3256245	860377	4116622	19343	31306	39418	55011	145078
F-215	3438608	907735	4346343	22267	35430	39968	54029	151694
F-216	2996518	782608	3779126	16885	26951	36431	48662	128929
F-217	3138288	829147	3967435	18962	29716	37561	50248	136487
F-218	3263598	868950	4132548	21169	33422	39516	50777	144884
F-219	3313682	890253	4203935	20952	33392	41429	56451	152224
F-233	3663387	946226	4609613	14621	20965	51808	50516	137910
F-234	2842287	732833	3575120	12478	17750	39754	37169	107151
F-235	3190644	815833	4006477	14211	20333	42887	39993	117424
F-236	3561040	926867	4487907	22845	34950	42927	51471	152193
F-237	3151295	801916	3953211	13587	19732	44682	42479	120480
F-238	2975204	771248	3746452	6692	10090	45806	43508	106096
F-239	3376190	879762	4255952	23615	35816	37543	46798	143772
F-240	2656713	685837	3342550	9807	14135	37733	36360	98035
F-257	2612550	685430	3297980	15730	23830	31131	39000	109691
F-258	2851656	753651	3605307	16134	25604	35614	47697	125049
F-259	2921076	766365	3687441	17063	26250	35231	44293	122837
F-260	3072727	817966	3890693	17651	28371	38924	53598	138544
F-261	4070531	1111765	5182296	27103	45513	49435	74694	196745
F-262	3361592	899222	4260814	21265	34306	41756	56517	153844
F-263	3498891	918337	4417228	23531	36932	39939	53201	153603
F-264	2682292	711441	3393733	12230	20760	35026	52070	120086
F-265	3840901	1026044	4866945	23106	38811	46406	69402	177725
F-266	3814223	1013894	4828117	23002	38919	46004	69255	177180
F-267	4306712	1166786	5473498	28881	48883	51892	78593	208249
F-268	2884268	760260	3644528	14624	23822	36420	52585	127451
F-269	3219821	831825	4051646	19633	29884	37498	47358	134373
F-270	2719771	708245	3428016	14909	23651	32740	43787	115087
F-271	4264389	1138822	5403211	27234	45777	50681	76297	199989
F-272	2786336	731664	3518000	15466	23923	35076	46349	120814
F-273	3263168	860838	4124006	17458	29505	40022	60633	147618
F-274	3148562	827757	3976319	19293	29995	37331	51080	137699
F-275	2838851	740236	3579087	15451	24094	34797	46858	121200
F-365	3685529	969052	4654581	20433	34732	43732	65464	164361
F-366	2911862	772322	3684184	16260	25652	36670	50584	129166
F-367	2908995	754636	3663631	14432	23101	34633	49572	121738
F-368	3608429	942077	4550506	20153	33645	41939	62882	158619
F-369	3841966	1021808	4863774	22462	37706	45662	67699	173529
F-370	3914454	1040257	4954711	23281	39232	46999	70445	179957
F-371	3276045	876040	4152085	19032	31890	41166	61069	153157
F-372	3504214	928952	4433166	20654	34338	42686	63370	161048
F-373	3614865	944023	4558888	22826	36230	40993	55241	155290
F-374	3628780	957905	4586685	20644	34173	43290	64871	162978
F-375	3143051	833634	3976685	16298	27046	39454	57952	140750
F-1	3221393	850330	4071723	23025	34753	36088	45576	139442
F-2	2876465	749404	3625869	18621	27751	33048	40916	120336
F-3	2609457	680038	3289495	15508	23839	30225	37211	106783
F-4	4010760	1035572	5046332	30879	47163	39498	49472	167012
F-5	3084624	816942	3901566	21532	32655	35302	43913	133402
F-6	3164566	824678	3989244	21261	32511	34606	43348	131726
KM6	3519513	901868	4421381	13449	19613	56973	39290	129325
F-376	3318523	874049	4192572	19071	28171	39037	47138	133417
F-379	2729231	718074	3447305	17529	26261	31827	39616	115233
F-380	3013669	754927	3768596	10859	16167	44073	41850	112949
F-381	1909891	485802	2395693	5434	7984	29385	28392	71195
F-382	2829386	727526	3556912	12546	17547	37535	35031	102659
F-383	2594804	670357	3265161	11591	16741	32542	35866	96740
F-384	2904925	746851	3651776	12731	19062	38894	44985	115672
F-385	3402639	871454	4274093	16377	24691	44833	47914	133815
F-386	2714413	693116	3407529	14115	21192	34112	36771	106190
F-388	2826325	736980	3563305	17676	26756	32102	39570	116104
F-389	2774821	663233	3438054	8455	12278	38440	36451	95624
F-390	2937941	724248	3662189	11442	17637	37557	40237	106873
F-391	3434755	883277	4318032	18681	27852	39808	46805	133146
F-392	2272514	581623	2854137	7892	11488	33811	31885	85076
F-393	2532305	619628	3151933	7941	11722	36282	34617	90562
F-394	2110890	527096	2637986	7343	10801	28666	31450	78260
F-395	2549428	644180	3193608	10882	15534	31363	32899	90678
F-400	2265170	582830	2848000	9231	13259	29130	32806	84426
F-401	3355405	862625	4218030	22802	34161	36669	44563	138195
F-403	2087695	514820	2602515	5579	7953	31318	30292	75142
F-404	2849063	702251	3551314	9523	13855	41604	39465	104447
F-405	1106001	323342	1429343	1982	2713	19752	14235	38682
F-406	2512582	622571	3135153	7070	10291	37996	37077	92434
F-407	3123620	804481	3928101	16443	25331	38936	46416	127126
F-409	2992264	761969	3754233	16184	24017	37664	39695	117560
F-410	2748661	712386	3461047	13933	21714	33317	45987	114951
F-411	3049169	772934	3822103	11288	16895	46220	44576	118979
F-412	2685317	677117	3362434	9647	14495	40619	38795	103556
F-413	2379301	606973	2986274	7573	11055	36638	35557	90823
F-414	2167040	577744	2744784	12252	18188	28250	34497	93187
F-415	2571878	662275	3234153	9162	13520	39955	39302	101939
F-416	3420254	886645	4306899	21530	34211	38129	48194	142064
F-417	2418787	616993	3035780	8601	12447	35791	33925	90764
F-418	2223819	578422	2802241	6904	10035	35496	34516	86951
F-419	2747071	737052	3484123	18630	28450	32963	41358	121401
F-420	2705753	703400	3409153	14947	21449	36666	37131	110193
F-421	3488805	926092	4414897	27428	41634	38555	47878	155495
F-422	3276647	885992	4162639	21269	33606	41352	58463	154690
F-423	3102471	847561	3950032	21163	35117	36846	54169	147295
F-424	3402384	920217	4322601	24920	39669	40456	54543	159588
F-425	2301535	616466	2918001	8800	13281	37083	36647	95811
F-426	2134248	572861	2707109	9026	13121	34574	32865	89586
F-427	2184198	575751	2759949	8148	12083	34435	35861	90527
F-430	2197708	606625	2804333	14010	21871	28137	37335	101353
F-431	2854810	776854	3631664	18462	29173	35445	48419	131499
F-433	2660693	730447	3391140	17184	26214	36964	42112	122474
F-434	2881854	734730	3616584	10666	16124	44223	43028	114041
F-435	3432490	907770	4340260	20825	32980	42620	57436	153861
F-436	2804983	714875	3519858	13644	21222	33427	44667	112960
F-438	1884164	483199	2367363	5817	8667	29292	28869	72645
F-440	1486368	371557	1857925	7255	9727	20444	20447	57873
F-441	2290370	589589	2879959	8082	11906	34799	33507	88294
F-442	2893102	752267	3645369	16422	24648	37300	42881	121251
F-443	2984950	759241	3744191	16976	25162	36812	42406	121356
F-446	3584633	938527	4523160	21112	33686	41918	57336	154052
F-448	3068022	824532	3892554	20013	32117	37924	50624	140678
F-453	3421101	923211	4344312	21902	34863	42684	57217	156666
F-456	2726536	703341	3429877	9739	14833	42248	41630	108450
F-459	2260865	582310	2843175	10995	16517	29036	33590	90138
F-460	2585889	688034	3273923	15108	22362	33897	39047	110414
F-466	2450019	636115	3086134	8644	12643	38546	37633	97466
F-468	2464227	665722	3129949	15474	23300	30606	37876	107256
F-470	3068389	842918	3911307	20083	32386	38322	52721	143512
F-471	3434970	861147	4296117	13067	19519	50496	48738	131820
F-474	2836498	700825	3537323	10157	15260	40213	38375	104005
F-476	3157366	786699	3944065	17313	26588	36616	42905	123422
F-477	2477417	644052	3121469	12509	19660	30429	40066	102664
F-478	2779616	708737	3488353	15492	23259	34117	38256	111124
F-482	2394764	597281	2992045	7719	11203	35654	34151	88727
F-483	3341432	816628	4158060	12332	18376	46877	44441	122026
F-484	3000804	768829	3769633	18114	27472	35337	40075	120998
F-485	3175265	804123	3979388	11717	18467	44553	48289	123026
F-486	3235250	833411	4068661	19652	31978	35345	49396	136371
F-487	2875697	746185	3621882	16303	25644	34227	46188	122362
F-488	3311937	851309	4163246	16991	27160	40597	54916	139664
F-492	3844503	992144	4836647	24471	39761	43886	61853	169971
F-494	3011894	761915	3773809	17107	25214	36310	41415	120046
F-495	2611264	652882	3264146	7852	11715	39931	38999	98497
F-496	1848822	483260	2332082	8298	11820	24706	24150	68974
F-497	2426391	619150	3045541	8368	12312	36670	35444	92794
F-498	2807734	707697	3515431	10401	15289	41826	40432	107948
F-500	3541500	927714	4469214	22027	34696	41811	55225	153759
F-501	2406327	613017	3019344	13190	19700	28278	35357	96525
F-502	2380159	594599	2974758	7461	10926	36085	34941	89413
F-503	2517069	626785	3143854	8401	12153	37226	35979	93759
F-504	2884491	756755	3641246	16627	25679	35790	47230	125326
F-505	2527755	633752	3161507	10995	17091	31493	36469	96048
F-506	3245852	822451	4068303	17036	25264	42151	45327	129778
F-507	2354283	595886	2950169	7239	10609	35472	34376	87696
F-508	2385034	613997	2999031	10985	16296	32807	36062	96150
F-509	3561996	940364	4502360	22618	36369	42175	56600	157762
F-510	2604312	672599	3276911	8574	13371	37277	47768	106990
F-511	3051984	741410	3793394	10432	15290	42495	39416	107633
F-512	3102483	792500	3894983	13881	22518	36705	51508	124612
F-513	3742767	1002502	4745269	22964	38474	44801	66711	172950
F-514	2742497	730555	3473052	13424	22381	34891	51162	121858
F-515	2408488	597329	3005817	7726	11358	36164	34396	89644
F-516	2087532	519831	2607363	6163	9011	30675	28925	74774
F-518	3341729	886308	4228037	18274	30228	40065	59109	147676
F-519	4679576	1223710	5903286	29503	49552	51903	75431	206389
F-520	3513538	884747	4398285	19945	32099	37937	51345	141326
F-521	2945367	730337	3675704	14548	22563	34978	43249	115338
F-522	2756135	699480	3455615	16205	24166	31077	38462	109910
F-524	2694367	666337	3360704	8537	12783	39105	38033	98458
F-428	2654418	677835	3332253	9408	13835	40960	39535	103738
F-429	2786988	712230	3499218	13796	21484	33504	42855	111639
F-432	2697817	685131	3382948	14755	22059	32982	38549	108345
F-454	2034365	495985	2530350	9468	14020	23936	29043	76467
F-475	2424333	610770	3035103	8030	11900	35926	35364	91220
F-479	2456509	586117	3042626	7790	11278	34450	32748	86266
F-480	2196747	545849	2742596	6952	10048	31936	30086	79022
F-489	3346873	883926	4230799	17853	29141	41860	62063	150917
F-490	3096290	775744	3872034	13802	22482	35340	50247	121871
F-493	2255212	567840	2823052	6555	9849	34427	32975	83806
F-499	2189192	550170	2739362	6243	8967	33698	32335	81243
Y-1	4366165	1153422	5519587	31387	50416	48578	65907	196288
Y-2	4857649	1264861	6122510	36762	59516	49119	68262	213659
Y-3	4156402	1103377	5259779	26268	43771	48264	71758	190061
Y-5	4492087	1180056	5672143	29658	49607	49081	73289	201635
Y-6	3669097	995331	4664428	24133	40048	44670	66616	175467
Y-7	4755381	1268407	6023788	34005	57230	52449	78553	222237
Y-8	3840601	1009269	4849870	22421	37717	44364	66703	171205
Y-9	4195379	1118172	5313551	27619	46527	48322	72071	194539
Y-10	2901720	784217	3685937	15624	25296	37653	56101	134674
Y-29	3839592	1041542	4881134	24567	41235	47471	70422	183695
Y-30	3474647	942639	4417286	21031	35196	42877	63747	162851
Y-31	3570745	961186	4531931	21201	35410	43820	65291	165722
Y-32	4480271	1204147	5684418	31294	52693	51458	77079	212524
Y-33	3836341	1023363	4859704	23735	39572	46506	69639	179452
Y-34	3026333	809155	3835488	18825	29984	36892	51504	137205
Y-47	3755756	977168	4732924	21625	35969	44643	66165	168402
Y-48	3231047	869890	4100937	18270	30605	41295	61350	151520
Y-49	3185118	827010	4012128	6942	11159	50054	47001	115156
Y-50	2419262	625722	3044984	4341	6826	37660	35464	84291
Y-51	3201812	829918	4031730	6877	11258	50264	47098	115497
Y-61	3640501	976391	4616892	21929	36760	45187	66972	170848
Y-62	2810718	750171	3560889	14765	23932	35534	51155	125386
Y-63	4150562	1119234	5269796	26717	44966	50613	75873	198169
Y-64	3976443	1065397	5041840	25231	42068	47651	70736	185686
Y-65	3694427	975794	4670221	23345	37292	44116	61731	166484
Y-66	4166579	1114895	5281474	26635	44492	49281	73592	194000
Y-67	4020764	1070929	5091693	25196	42459	47832	71206	186693
Y-82	3711818	989069	4700887	22103	36604	44977	67934	171618
Y-83	3430054	892491	4322545	20470	33200	39246	55230	148146
Y-84	4207326	1122344	5329670	26389	44224	49974	75124	195711
Y-85	3957803	1060023	5017826	26070	43703	46342	68694	184809
Y-96	3500184	917996	4418180	18105	30092	42388	62405	152990
Y-97	3225273	861511	4086784	17634	28889	40207	59427	146157
Y-98	4441328	1181375	5622703	31506	50870	50297	70674	203347
Y-99	3894065	1044048	4938113	23826	39776	47432	70468	181502
Y-100	3158544	829024	3987568	18508	29887	37814	51269	137478
Y-101	3419040	906069	4325109	19689	33130	42069	61875	156763
Y-102	4599524	1209590	5809114	33217	54435	50440	72216	210308
Y-103	3969771	1043170	5012941	26399	43297	44876	65356	179928
Y-104	3646011	973749	4619760	21623	36452	43879	65993	167947
Y-123	3845618	1031784	4877402	23882	39822	45852	69498	179054
Y-124	4286361	1136972	5423333	27959	46956	49921	74582	199418
Y-125	4211026	1106097	5317123	29298	46658	45696	62205	183857
Y-126	3563049	944425	4507474	20120	33770	42779	63929	160598
Y-127	3308110	862448	4170558	19340	30870	39257	53474	142941
Y-128	3016350	796329	3812679	17539	27557	36660	50643	132399
Y-143	3194211	839158	4033369	18573	30412	38670	54395	142050
Y-144	2702460	697155	3399615	12608	20476	32389	46884	112357
Y-145	3275603	863352	4138955	18897	30673	39405	56261	145236
Y-153	3886642	1026748	4913390	23177	38574	45798	67895	175444
Y-154	3859780	1029934	4889714	23911	39923	46196	70173	180203
Y-155	3445319	910676	4355995	18837	31221	42338	62903	155299
Y-156	4061190	1079211	5140401	25145	42762	48416	73656	189979
Y-157	2745765	724237	3470002	13309	21504	34957	51758	121528
Y-158	4372304	1158249	5530553	28638	48068	50850	76561	204117
Y-159	3241946	862397	4104343	17222	28541	40498	60835	147096
Y-160	3944602	1049488	4994090	24449	40936	47451	71431	184267
Y-161	3168345	833940	4002285	16104	27065	39955	58620	141744
Y-184	3986550	1051052	5037602	23627	39404	47247	70852	181130
Y-185	4187190	1113320	5300510	27404	46101	47758	71167	192430
Y-186	4160740	1108163	5268903	26665	44499	48326	72275	191765
Y-188	3467098	923968	4391066	20896	34404	41970	61080	158350
Y-189	3699424	991162	4690586	22755	38182	44763	66593	172293
Y-190	3330098	885115	4215213	19465	32747	40640	60025	152877
Y-209	4918955	1288238	6207193	45791	70552	45201	55919	217463
Y-210	3098443	818575	3917018	21337	32679	35394	44494	133904
Y-216	5508477	1463209	6971686	48542	79380	54502	78021	260445
Y-217	3390401	889994	4280395	17851	29976	39434	57967	145228
Y-218	3993697	1065896	5059593	26795	44748	46894	69081	187518
Y-219	3771504	999639	4771143	21689	36746	46354	69099	173888
Y-220	4322080	1151464	5473544	27586	46668	50059	74349	198662
Y-235	3369114	884212	4253326	18306	30146	40616	59849	148917
Y-237	3127628	829814	3957442	16922	27790	39321	58071	142104
Y-254	3602367	949881	4552248	20734	34472	43055	63524	161785
Y-255	2935555	784167	3719722	15502	25659	38056	55344	134561
Y-256	3362547	895106	4257653	19528	32394	41797	62409	156128
Y-257	3738392	992757	4731149	22245	37652	44942	67614	172453
Y-259	3461133	905487	4366620	22310	36190	38936	55715	153151
Y-260	3740653	978869	4719522	21764	36245	43916	65579	167504
Y-278	3265468	883687	4149155	19148	31362	41939	62626	155075
Y-279	3491614	934498	4426112	20263	33863	42139	62668	158933
Y-291	3346625	886799	4233424	19915	32606	40904	60725	154150
Y-295	3159411	840812	4000223	17145	28693	39489	57936	143263
Y-320	3861184	1035936	4897120	24944	41891	46210	68790	181835
Y-321	3954187	1020259	4974446	22153	36788	44804	66303	170048
Y-322	4026432	1081389	5107821	26618	44101	47115	71221	189055
Y-323	4295787	1156710	5452497	27874	47511	50081	76230	201696
Y-324	4230241	1138274	5368515	28870	49011	49522	74669	202072
Y-325	4665091	1253125	5918216	33293	56101	53914	79829	223137
Y-326	4469537	1208588	5678125	31577	52840	51924	78429	214770
Y-342	3112132	823172	3935304	23130	35034	35173	44054	137391
Y-343	3862038	1019309	4881347	32700	49508	40471	49964	172643
Y-344	3934202	1061855	4996057	27403	45172	46567	68123	187265
Y-345	3578278	941321	4519599	28474	43222	38526	47529	157751
Y-346	3610836	961182	4572018	29404	44962	39610	48533	162509
Y-347	4674363	1251171	5925534	33077	55728	53199	80549	222553
Y-361	4229503	1125966	5355469	33283	52236	48353	60707	194579
Y-363	3492343	940768	4433111	20831	34838	43203	64558	163430
Y-364	4204308	1141615	5345923	31122	51347	48411	70703	201583
Y-365	3352875	893380	4246255	26481	40077	37172	46107	149837
Y-379	3674449	967093	4641542	17551	28251	50301	65219	161322
Y-380	3525962	935448	4461410	23617	37210	42813	53958	157598
Y-382	4557560	1225115	5782675	40654	64328	48492	64377	217851
Y-384	4586185	1206389	5792574	25259	40594	60852	79293	205998
Y-398	3453411	920569	4373980	22492	36100	40790	56778	156160
Y-400	4561218	1218942	5780160	38055	59168	51253	63450	211926
Y-401	3459688	905368	4365056	21494	34397	41277	55105	152273
Y-402	2879604	766122	3645726	17074	26645	36869	47815	128403
Y-403	2736060	736149	3472209	14622	24113	36276	52843	127854
Y-405	3166061	848260	4014321	18879	30945	39131	55398	144353
Y-407	4143945	1105397	5249342	27461	45621	48472	72151	193705
Y-424	3916815	1023839	4940654	27014	42697	44735	60328	174774
Y-425	4362800	1160852	5523652	33536	53920	49311	65175	201942
Y-427	4871230	1309888	6181118	37438	62304	53914	79419	233075
Y-428	3914707	1041638	4956345	25000	42133	46657	69421	183211
Y-429	3312407	887897	4200304	21692	34682	40653	57323	154350
Y-430	2998464	772439	3770903	17834	27752	34874	46178	126638
Y-431	3873074	1026598	4899672	26226	43053	44392	62092	175763
Y-432	4410709	1199063	5609772	31202	52650	53094	79758	216704
Y-450	4239699	1127186	5366885	29901	48592	48096	68536	195125
Y-451	3278790	878076	4156866	18830	30723	40895	59292	149740
Y-452	3768594	1011750	4780344	22578	37787	45468	67716	173549
Y-454	4491923	1210800	5702723	31180	52797	51859	78663	214499
Y-455	4264883	1152313	5417196	30382	51691	49782	74611	206466
Y-456	4015184	1081089	5096273	26884	44315	47802	68949	187950
Y-457	3415765	779057	4194822	15649	25279	31281	43509	115718
Y-476	2623928	723925	3347853	14717	24499	34813	52050	126079
Y-488	3677907	955821	4633728	21321	35760	42877	63996	163954
Y-489	4264146	1129036	5393182	26897	45130	50030	74910	196967
Y-490	3497391	936898	4434289	22519	36416	42982	61678	163595
Y-492	4461545	1191889	5653434	30180	50580	49155	74364	204279
Y-509	3488335	895405	4383740	12341	18557	50479	47428	128805
Y-510	3147447	807382	3954829	14044	20223	42651	40101	117019
Y-511	3915414	1007852	4923266	21194	30929	51895	48041	152059
Y-512	3579858	937395	4517253	8563	13930	57757	54200	134450
Y-513	3098457	802948	3901405	14110	20169	43016	40026	117321
Y-525	4212000	1128741	5340741	33211	53461	45605	64258	196535
Y-526	1940052	511104	2451156	8085	11731	25648	30473	75937
Y-528	4118066	1085210	5203276	29029	43321	49780	55848	177978
Y-529	4493416	1204323	5697739	35812	57786	49981	67007	210586
Y-530	3923078	1032860	4955938	24582	40226	45405	65916	176129
Y-544	3357814	911013	4268827	22232	35955	41569	59889	159645
Y-546	2848939	744091	3593030	14959	21969	34678	41681	113287
Y-553	3499152	874720	4373872	20648	32500	37975	52045	143168
Y-554	4411992	1202671	5614663	31440	52420	51650	77841	213351
Y-563	4031620	1052310	5083930	24409	39837	46810	68113	179169
Y-129	3408760	957661	4366421	25992	41570	41386	58583	167531
Y-162	2695041	722126	3417167	13672	22072	35281	51668	122693
Y-183	2702235	714138	3416373	12851	21142	34069	50376	118438
Y-187	2823960	788889	3612849	19032	30902	36965	52442	139341
Y-191	2517095	708441	3225536	14877	24147	34939	51347	125310
Y-214	2216707	591751	2808458	10603	17133	29997	43269	101002
Y-215	2661186	711283	3372469	16298	25510	34035	45744	121587
Y-234	2451238	684815	3136053	13769	22381	34970	51561	122681
Y-236	2401544	640322	3041866	11252	18510	32377	47260	109399
Y-238	3731575	1006975	4738550	23312	39160	46382	69785	178639
Y-239	2202172	605227	2807399	11133	18400	30485	44339	104357
Y-240	2754174	771027	3525201	17105	28169	37077	54855	137206
Y-258	2345896	665676	3011572	15465	25104	31594	44747	116910
Y-274	2335209	589544	2924753	9536	15405	29514	43082	97537
Y-275	2173049	588013	2761062	12189	19363	27891	38935	98378
Y-276	3071086	820398	3891484	16657	27779	39495	58034	141965
Y-277	2371028	665065	3036093	13162	21647	33465	49169	117443
Y-292	1696467	321887	2018354	4947	8119	13392	19022	45480
Y-293	2982597	650739	3633336	11111	18280	28096	40963	98450
Y-294	2215197	598112	2813309	12872	19818	29711	40441	102842
Y-296	2911324	659080	3570404	10422	17355	29730	43814	101321
Y-297	1315309	313662	1628971	3955	6133	15223	21798	47109
Y-298	2248100	531514	2779614	8957	14677	25324	35164	84122
Y-299	1749279	448242	2197521	6631	10689	22739	32416	72475
Y-300	2161713	569523	2731236	8932	14840	28740	41889	94401
Y-362	2189128	578247	2767375	11280	17663	27957	37952	94852
Y-366	3033540	788191	3821731	15491	24437	37797	51921	129646
Y-381	2978360	787771	3766131	15832	26083	37476	53404	132795
Y-383	2363677	610894	2974571	11883	18291	29404	39191	98769
Y-426	2887179	760810	3647989	14809	24601	36233	53654	129297
Y-453	2990721	794522	3785243	14971	24926	38483	56750	135130
Y-475	2472263	618937	3091200	9975	16398	29843	43534	99750
Y-477	2214116	572969	2787085	8860	14475	28043	41132	92510
Y-478	2733382	688387	3421769	11615	19112	33080	48515	112322
Y-487	2445417	639646	3085063	12442	19482	31514	42893	106331
Y-491	2915713	753618	3669331	13674	22642	35846	52715	124877
Y-493	2490924	628085	3119009	11034	17262	30387	41931	100614
Y-524	1888788	469629	2358417	6788	10534	23080	32289	72691
Y-527	1449783	332030	1781813	4076	6108	16374	21463	48021
Y-545	1644552	421008	2065560	5759	8396	20889	24872	59916
Y-552	2311117	591109	2902226	11032	16921	28603	38300	94856

## Sheet: Supplementary Table 5
Supplementary Table 5. Observed heterozygosity,Expected heterozygosity, and F of samples
Sample	O(HOM)	E(HOM)	N_SITES	F(%)	Proportion Expected Heterozygous Sites(%)	Proportion Observed Heterozygous Sites(%)
C-10	42978601	3.77824e+07	45053744	0.71461	0.161392	0.0460593
C-11	39591293	3.56576e+07	42574309	0.56873	0.162463	0.0700661
C-12	45188558	40021345	47855277	0.65959	0.1637	0.0557247
C-13	42736341	3.74854e+07	44701148	0.72771	0.161423	0.0439543
C-14	45133952	3.99126e+07	47703876	0.67016	0.163327	0.0538724
C-15	44791171	3.96087e+07	47331037	0.6711	0.163155	0.0536617
C-16	44246972	38876261	46429114	0.71108	0.162675	0.0469994
C-17	45637772	40453055	48375080	0.65447	0.163763	0.0565851
C-18	45441990	4.0262e+07	48150728	0.65663	0.163835	0.0562554
C-19	44508504	3.95286e+07	47171405	0.65158	0.162022	0.0564516
C-20	40105979	3.5678e+07	42484319	0.65057	0.160207	0.0559816
C-44	43152175	3.83064e+07	45740638	0.65182	0.16253	0.05659
C-45	43441643	3.81395e+07	45715431	0.69987	0.165719	0.0497379
C-46	48696168	4.36709e+07	52412333	0.57488	0.166781	0.0709025
C-47	36350780	3.18299e+07	38239919	0.70528	0.167627	0.0494023
C-49	42384402	3.92727e+07	47151444	0.39495	0.167095	0.101101
C-51	47317371	4.33311e+07	52002296	0.45971	0.166746	0.0900907
C-52	45289970	4.05802e+07	48565240	0.58982	0.164419	0.0674406
C-53	46105427	4.10495e+07	49361888	0.60824	0.168397	0.0659712
C-68	47252082	42518669	50972295	0.55993	0.165847	0.072985
C-69	46105143	4.11941e+07	49289285	0.60666	0.164239	0.0646011
C-7	44926907	3.9547e+07	47274290	0.69622	0.163457	0.0496545
C-70	44767602	3.96054e+07	47326116	0.66862	0.16314	0.0540614
C-71	48826981	4.42741e+07	53163378	0.51218	0.167207	0.0815674
C-72	47560950	4.40203e+07	52887374	0.39931	0.16766	0.100713
C-8	44019403	3.88929e+07	46448700	0.67849	0.162669	0.0523006
C-84	48391526	4.35505e+07	52257760	0.55598	0.166622	0.0739839
C-85	46477262	4.12322e+07	49339065	0.64699	0.164309	0.0580028
C-86	45319577	4.00397e+07	47859637	0.67518	0.163393	0.0530731
C-87	49511750	4.50232e+07	54096225	0.49471	0.16772	0.0847467
C-9	45124977	3.99531e+07	47763267	0.6622	0.163518	0.0552368
F-1	68822064	6.41667e+07	71435856	0.64042	0.101757	0.0365894
F-10	75061024	6.95289e+07	77440609	0.69923	0.102165	0.0307279
F-100	73957958	6.83668e+07	76107917	0.72227	0.101713	0.0282488
F-101	70910168	6.55307e+07	72871353	0.73283	0.100735	0.026913
F-102	68937774	6.36088e+07	70709977	0.75043	0.100426	0.025063
F-103	75743759	7.0276e+07	78295733	0.68179	0.102429	0.032594
F-104	70788794	6.54412e+07	72780418	0.72863	0.10084	0.0273648
F-105	71793420	6.63368e+07	73780970	0.733	0.100895	0.0269385
F-11	74109728	6.8634e+07	76418811	0.70339	0.101871	0.0302162
F-12	58556938	5.43894e+07	60736679	0.65659	0.104505	0.0358884
F-125	73632014	6.81071e+07	75798175	0.71835	0.101468	0.028578
F-126	71178393	6.59623e+07	73438973	0.69765	0.101808	0.0307817
F-127	75605739	7.03248e+07	78307766	0.66153	0.101944	0.0345052
F-134	55563983	5.1383e+07	57313770	0.70496	0.103478	0.03053
F-135	73418076	6.79285e+07	75564356	0.71892	0.101052	0.0284033
F-136	70750457	6.55058e+07	72892062	0.71006	0.101331	0.0293805
F-137	73322598	6.7946e+07	75616246	0.70097	0.101437	0.0303327
F-138	73313554	6.79788e+07	75660846	0.69444	0.101533	0.0310239
F-139	58555849	5.41681e+07	60473942	0.69582	0.104273	0.0317177
F-140	70474046	6.50263e+07	72297015	0.74927	0.100568	0.025215
F-155	73841528	6.83482e+07	76097510	0.70888	0.101834	0.0296459
F-156	72922100	67591212	75246413	0.69637	0.101735	0.0308894
F-157	73588926	6.80431e+07	75747504	0.71983	0.101712	0.028497
F-158	73564176	6.79325e+07	75637379	0.73092	0.101866	0.0274098
F-159	68527266	6.30437e+07	70095799	0.77758	0.100607	0.022377
F-160	67754664	6.23215e+07	69253645	0.78376	0.100098	0.0216448
F-173	68139069	62697473	69686065	0.77864	0.100287	0.0221995
F-174	71176393	6.56077e+07	73010513	0.75224	0.101394	0.0251213
F-175	74807748	6.92783e+07	77174053	0.70031	0.102311	0.0306619
F-176	75184722	6.96421e+07	77570421	0.69909	0.102208	0.0307553
F-177	73071594	6.75578e+07	75223868	0.71925	0.101909	0.0286116
F-178	72965427	6.74172e+07	75024665	0.72931	0.1014	0.0274475
F-179	57318908	5.27731e+07	58924578	0.73898	0.104396	0.0272496
F-180	65229440	6.00563e+07	66669535	0.78224	0.099194	0.0216005
F-181	71018108	6.54881e+07	72828325	0.75338	0.100788	0.0248559
F-182	69840990	6.44351e+07	71633516	0.75098	0.100489	0.0250236
F-183	72063591	6.64974e+07	73989256	0.74296	0.101256	0.0260263
F-184	70957405	6.55311e+07	72878207	0.73856	0.100814	0.0263563
F-185	73081773	6.7566e+07	75188623	0.72361	0.10138	0.0280209
F-2	66171247	6.14213e+07	68330236	0.68751	0.101111	0.0315964
F-213	71306573	6.5871e+07	73322914	0.72942	0.101632	0.0274995
F-214	69190192	6.39401e+07	71145044	0.72868	0.101272	0.027477
F-215	70925461	6.57594e+07	73223040	0.69217	0.101931	0.0313778
F-216	67357156	6.22053e+07	69211212	0.73536	0.101225	0.0267884
F-217	68556094	6.3477e+07	70626612	0.7104	0.101231	0.0293164
F-218	69216008	6.41267e+07	71446432	0.69529	0.102451	0.0312181
F-219	70116965	6.47326e+07	72115484	0.7293	0.102375	0.0277128
F-233	64155943	5.98841e+07	66826066	0.61536	0.103881	0.0399563
F-234	61801643	5.74002e+07	63997653	0.66714	0.103089	0.0343139
F-235	63031111	5.89571e+07	65704256	0.60381	0.10269	0.0406845
F-236	70273341	6.54774e+07	73052860	0.63309	0.103699	0.0380481
F-237	64831882	6.02273e+07	67240271	0.65658	0.104297	0.0358177
F-238	55378747	5.09496e+07	56828114	0.75345	0.103444	0.0255044
F-239	70466152	6.56803e+07	73141338	0.64144	0.102008	0.0365756
F-240	58621008	5.43043e+07	60418619	0.706	0.101199	0.0297526
F-257	65065083	6.01288e+07	66854106	0.73399	0.100597	0.0267601
F-258	66719266	6.15275e+07	68454062	0.74954	0.101185	0.0253425
F-259	66928355	6.1913e+07	68896659	0.71815	0.101364	0.0285689
F-260	68123401	6.27984e+07	69889541	0.75094	0.101462	0.0252704
F-261	74708208	6.90923e+07	76969712	0.71291	0.102344	0.0293817
F-262	70112378	6.48486e+07	72219635	0.71412	0.102064	0.0291784
F-263	71563981	6.65626e+07	74102465	0.66332	0.101749	0.0342564
F-264	64659015	5.92737e+07	65818006	0.8229	0.0994304	0.017609
F-265	73026946	67476599	75107214	0.72738	0.101596	0.0276973
F-266	73565474	6.79593e+07	75669689	0.72709	0.101896	0.0278079
F-267	75167631	6.96965e+07	77672022	0.68599	0.102682	0.0322432
F-268	66067418	60766041	67517350	0.78524	0.0999937	0.021475
F-269	69031857	6.40285e+07	71297208	0.68834	0.101949	0.0317733
F-270	65388428	6.03182e+07	67038609	0.75445	0.100247	0.0246154
F-271	75538198	6.99608e+07	77971420	0.69625	0.102738	0.0312066
F-272	64943591	59914637	66624116	0.74953	0.100706	0.025224
F-273	69547299	6.40429e+07	71191198	0.77003	0.100409	0.0230913
F-274	68750279	6.35878e+07	70743588	0.72144	0.101151	0.0281765
F-275	66629178	6.14187e+07	68300914	0.75709	0.100763	0.024476
F-3	64247228	5.94391e+07	66099574	0.72189	0.100765	0.0280236
F-30	61604910	5.7172e+07	63940997	0.65489	0.105864	0.036535
F-31	60096604	5.5809e+07	62377487	0.65275	0.105302	0.0365658
F-32	65434364	6.11406e+07	68505490	0.583	0.107508	0.0448304
F-33	73862168	6.85768e+07	76361363	0.67896	0.101944	0.0327285
F-34	74671903	6.97348e+07	77720179	0.61827	0.102745	0.0392212
F-365	71750949	6.6232e+07	73701917	0.73882	0.101354	0.0264711
F-366	67122011	6.18059e+07	68741992	0.76644	0.100901	0.0235661
F-367	65803432	6.06006e+07	67322393	0.77402	0.0998442	0.0225625
F-368	71086820	6.56614e+07	73036141	0.73567	0.100973	0.0266898
F-369	72891257	6.73114e+07	74936204	0.7318	0.10175	0.0272892
F-370	72758255	6.72992e+07	74915845	0.71673	0.10167	0.0288002
F-371	69517125	6.40948e+07	71255568	0.75723	0.100494	0.0243973
F-372	70995356	6.55397e+07	72911621	0.74006	0.101107	0.026282
F-373	71913155	6.68546e+07	74426549	0.66807	0.101738	0.0337701
F-374	71733153	6.61613e+07	73622625	0.74677	0.101346	0.0256643
F-375	68554806	6.30455e+07	70079004	0.7833	0.100366	0.0217497
F-4	72473921	6.82699e+07	76119963	0.53554	0.103127	0.0478986
F-44	63832087	5.89092e+07	65570645	0.73901	0.101593	0.0265143
F-45	63037542	5.78777e+07	64217563	0.81387	0.0987253	0.0183754
F-46	57447885	5.30515e+07	59230994	0.71145	0.104329	0.0301043
F-47	60796326	5.6368e+07	63024027	0.66531	0.10561	0.0353469
F-48	60390912	5.60387e+07	62631930	0.6601	0.105269	0.0357808
F-49	76891344	7.1594e+07	79778210	0.64726	0.102587	0.0361861
F-5	68223523	6.34733e+07	70654097	0.66152	0.101633	0.034401
F-50	60133395	5.57634e+07	62340286	0.66445	0.1055	0.0354007
F-51	61341222	5.69273e+07	63655568	0.65602	0.105697	0.0363573
F-52	56378189	52399212	58461751	0.65632	0.103701	0.0356397
F-53	59536968	5.5074e+07	61559701	0.68812	0.105356	0.0328581
F-54	57490471	5.30012e+07	59181886	0.72634	0.104436	0.0285799
F-55	77482105	7.21027e+07	80375644	0.65024	0.102928	0.0360002
F-6	68052046	6.33873e+07	70560885	0.65027	0.101665	0.0355557
F-81	76176973	7.13097e+07	79483811	0.59545	0.10284	0.0416039
F-82	55231674	5.11298e+07	57035242	0.69459	0.103541	0.031622
F-83	55440415	5.115e+07	57041254	0.72827	0.103281	0.0280646
F-84	56161612	5.18691e+07	57864704	0.71594	0.103615	0.0294323
F-85	58021155	5.35009e+07	59763842	0.72175	0.104795	0.0291596
F-9	74168811	6.86489e+07	76426705	0.7097	0.101769	0.0295433
F-97	67834661	6.30412e+07	70121552	0.67701	0.100972	0.0326132
F-98	64885145	6.06114e+07	67465456	0.62354	0.101594	0.0382464
F-99	73222023	6.77225e+07	75381648	0.71803	0.101605	0.0286492
G-1	69330775	6.47589e+07	73073262	0.54988	0.113782	0.0512155
G-10	65969193	6.16894e+07	69497495	0.54812	0.11235	0.0507688
G-108	61268734	5.62508e+07	63219414	0.72008	0.11023	0.0308557
G-109	63294081	58372125	65604816	0.68052	0.110246	0.035222
G-11	67816269	6.43307e+07	72713284	0.41581	0.115283	0.0673469
G-110	64108405	5.91723e+07	66562875	0.66789	0.111032	0.0368745
G-111	63717432	5.86477e+07	65944868	0.69475	0.110656	0.0337772
G-112	63676033	5.86513e+07	65958859	0.68761	0.11079	0.0346098
G-113	58417378	5.3406e+07	59922110	0.76907	0.108743	0.0251115
G-114	72665954	6.90109e+07	78067432	0.40358	0.116009	0.0691899
G-115	64369873	5.9389e+07	66794496	0.67259	0.11087	0.0362997
G-116	64230969	5.93759e+07	66762601	0.65727	0.110641	0.0379199
G-117	65172000	60193524	67745007	0.65927	0.111469	0.0379808
G-12	63516754	5.95308e+07	67209792	0.51907	0.114254	0.0549479
G-13	64591268	6.02577e+07	67898017	0.56719	0.112526	0.0487017
G-14	65889626	6.12309e+07	68990912	0.60035	0.112479	0.0449521
G-15	68393061	6.38002e+07	71916149	0.56591	0.112853	0.0489888
G-16	68534844	64258957	72487436	0.51964	0.113516	0.054528
G-17	66046123	6.15175e+07	69244636	0.58607	0.111592	0.0461915
G-18	70749407	6.6373e+07	74949695	0.51027	0.114433	0.0560414
G-19	67274200	63045990	71130208	0.52302	0.113654	0.0542106
G-2	64727699	6.03729e+07	68068956	0.56585	0.113062	0.0490864
G-20	59355171	5.45888e+07	61408231	0.69894	0.11105	0.033433
G-21	66518886	6.16966e+07	69495840	0.6183	0.112226	0.0428364
G-22	67721250	6.28562e+07	70817902	0.61105	0.112425	0.043727
G-23	66096869	6.12915e+07	69061628	0.61844	0.112509	0.0429292
G-24	66618855	6.17825e+07	69579872	0.62026	0.112064	0.0425557
G-25	66726960	6.18758e+07	69680711	0.62155	0.11201	0.0423898
G-26	64515843	5.95686e+07	67032811	0.6628	0.111352	0.0375483
G-27	63584027	5.93489e+07	66904127	0.56056	0.112927	0.0496247
G-28	59715376	5.4923e+07	61670174	0.71028	0.109407	0.0316976
G-29	62940860	5.79694e+07	65172865	0.69015	0.110528	0.0342475
G-3	64665551	6.02532e+07	67948472	0.57338	0.113251	0.0483149
G-30	60842314	5.58223e+07	62718083	0.72798	0.109949	0.0299079
G-31	64336428	5.9294e+07	66707258	0.68019	0.111131	0.0355408
G-32	64401860	5.94444e+07	66883174	0.66643	0.11122	0.0370992
G-33	64832430	5.98732e+07	67370183	0.6615	0.11128	0.0376688
G-34	59489858	5.45317e+07	61231451	0.74005	0.109417	0.0284428
G-35	66452485	6.17266e+07	69527120	0.60584	0.112194	0.0442221
G-36	61093916	5.62239e+07	63184597	0.69965	0.110165	0.0330885
G-37	60225957	5.53968e+07	62152756	0.7148	0.1087	0.031001
G-4	63467811	5.88735e+07	66281120	0.62021	0.111761	0.0424451
G-5	63548234	5.90183e+07	66460449	0.60869	0.111979	0.0438188
G-51	61471236	5.65246e+07	63482388	0.71095	0.109602	0.0316805
G-52	64537725	5.97757e+07	67274172	0.63507	0.111461	0.040676
G-53	63755943	5.87558e+07	66041317	0.68631	0.110317	0.0346052
G-54	63464910	5.84454e+07	65727019	0.68934	0.110785	0.0344167
G-55	62655810	5.80013e+07	65257538	0.64145	0.111193	0.0398686
G-56	66408649	6.16443e+07	69393832	0.61479	0.111674	0.043018
G-6	66232031	6.14968e+07	69266513	0.60945	0.112172	0.0438088
G-60	65687909	6.08449e+07	68482617	0.63409	0.111528	0.040809
G-61	65526252	6.06105e+07	68202012	0.64753	0.111309	0.0392329
G-62	66424241	6.13962e+07	69145771	0.64881	0.112075	0.0393593
G-63	66380444	6.12895e+07	69031705	0.65756	0.112154	0.0384064
G-64	64079632	5.93648e+07	66640333	0.64804	0.109176	0.0384257
G-65	67456159	6.27655e+07	70694157	0.59161	0.112155	0.0458029
G-69	49698327	4.57288e+07	51764263	0.6577	0.116595	0.0399105
G-7	64613792	6.02848e+07	67928885	0.56632	0.11253	0.0488024
G-70	50502365	4.65689e+07	52720672	0.63941	0.116687	0.0420766
G-71	49734890	4.58514e+07	51889897	0.64312	0.116371	0.0415304
G-72	47571111	4.36396e+07	49367210	0.68641	0.116021	0.0363824
G-73	49752533	4.56623e+07	51688718	0.67872	0.11659	0.0374586
G-74	47139219	4.31501e+07	48798598	0.70623	0.115752	0.0340046
G-79	70192381	6.58078e+07	74285081	0.51722	0.114118	0.0550945
G-8	64496784	6.03778e+07	68037222	0.53777	0.112577	0.0520368
G-80	64703204	5.974e+07	67199446	0.66536	0.111005	0.0371468
G-81	62229486	5.71819e+07	64289698	0.71015	0.110559	0.0320458
G-87	59753867	54945668	61672422	0.71479	0.109072	0.0311088
G-88	58810278	5.39409e+07	60502251	0.74213	0.108447	0.0279655
G-89	50948115	4.6409e+07	51935983	0.82127	0.10642	0.0190209
G-9	68410660	6.43411e+07	72640113	0.49037	0.114249	0.0582248
G-90	55579320	5.08025e+07	56926658	0.77999	0.107579	0.023668
G-91	60086664	5.51681e+07	61938987	0.72643	0.109316	0.0299056
G-93	55161152	5.0361e+07	56422649	0.79189	0.107433	0.022358
G-94	62877162	5.81116e+07	65321299	0.66099	0.110372	0.0374172
G-95	60574042	5.57133e+07	62592988	0.70654	0.109912	0.0322551
G-96	61439535	56489872	63524387	0.70363	0.110737	0.0328197
G-97	59516524	5.46771e+07	61395245	0.72035	0.109425	0.0306004
L-100	63937780	6.00413e+07	65689996	0.6898	0.0859904	0.026674
L-101	62672645	5.86796e+07	64183517	0.72549	0.0857525	0.0235399
L-102	64147345	6.02584e+07	65911499	0.68793	0.0857679	0.0267655
L-103	69965061	66151244	72458137	0.60471	0.0870419	0.0344071
L-104	69601100	65792735	72066089	0.60707	0.08705	0.0342046
L-105	59498962	5.56457e+07	60823470	0.74419	0.0851274	0.0217763
L-106	65670329	6.16602e+07	67467534	0.69053	0.0860758	0.0266381
L-107	70561823	6.69941e+07	73449585	0.55266	0.0878893	0.0393162
L-108	66645438	6.27011e+07	68620640	0.66633	0.0862654	0.0287844
L-109	71518188	6.78764e+07	74357590	0.5619	0.0871622	0.0381858
L-110	68703607	64771507	70891421	0.64251	0.086328	0.0308615
L-111	62459418	58568936	64078010	0.7062	0.0859745	0.0252597
L-112	67280638	6.33661e+07	69356707	0.65345	0.0863744	0.0299332
L-113	63950142	6.0169e+07	65857441	0.6647	0.0863744	0.028961
L-114	66203364	6.23144e+07	68230839	0.65731	0.0867114	0.0297149
L-115	60941976	57035715	62401927	0.72794	0.0859943	0.0233959
L-116	59566750	5.57065e+07	60870167	0.74758	0.0848309	0.0214131
L-117	58176832	5.42901e+07	59330100	0.77118	0.0849486	0.0194382
L-118	69310526	6.53579e+07	71556940	0.63762	0.0866312	0.0313934
L-119	70611207	6.68181e+07	73193750	0.59494	0.0871063	0.0352837
L-120	66908083	6.32e+07	69214023	0.61657	0.0868905	0.0333161
L-161	69739279	6.5761e+07	72044802	0.6331	0.0872206	0.0320012
L-162	73716666	7.01055e+07	76891485	0.53215	0.0882547	0.0412896
L-163	72994490	6.92091e+07	75879629	0.56748	0.0879095	0.0380226
L-164	63700417	59808102	65402151	0.6958	0.0855331	0.0260195
L-165	64529098	6.04519e+07	66179517	0.71185	0.0865471	0.0249385
L-166	70754463	6.68758e+07	73275205	0.6061	0.0873337	0.034401
L-167	67292881	6.31292e+07	69137592	0.69298	0.0869048	0.0266817
L-168	67474622	6.36129e+07	69611890	0.64373	0.086178	0.0307026
L-169	62448734	5.84703e+07	63933102	0.72828	0.0854457	0.0232175
L-170	59648495	5.57361e+07	60877612	0.76094	0.084456	0.02019
L-171	68992948	6.52605e+07	71475195	0.60058	0.0869484	0.0347288
L-172	68236041	6.42698e+07	70360572	0.65119	0.0865657	0.0301949
L-173	66100581	6.21402e+07	67991755	0.67681	0.0860627	0.0278148
L-174	61465951	5.7584e+07	62955895	0.72264	0.0853284	0.0236665
L-175	62874983	5.89565e+07	64461130	0.71185	0.0853946	0.0246063
L-176	69979360	6.58936e+07	72217127	0.64612	0.0875633	0.0309867
L-177	69046462	6.50532e+07	71237021	0.64576	0.0868066	0.0307503
L-178	70023277	6.61441e+07	72462195	0.61398	0.0871919	0.0336578
L-179	67742519	6.37968e+07	69827281	0.65429	0.0863623	0.029856
L-180	69650070	6.58951e+07	72090832	0.60606	0.085943	0.0338568
L-221	71205602	6.7211e+07	73635005	0.62183	0.0872418	0.0329925
L-222	65193132	6.11358e+07	66859045	0.70892	0.0856018	0.0249168
L-223	67299466	6.31677e+07	69115095	0.69472	0.0860499	0.0262696
L-224	66934451	6.28728e+07	68810625	0.68403	0.0862916	0.0272658
L-225	64919987	6.09226e+07	66619439	0.70169	0.0855136	0.0255099
L-226	67087144	6.30954e+07	69044312	0.67101	0.0861613	0.0283465
L-227	64747755	6.0709e+07	66385116	0.71153	0.0855026	0.0246646
L-321	68791196	6.51102e+07	71354435	0.5895	0.0875095	0.0359226
L-322	68039366	6.42168e+07	70309469	0.6274	0.086655	0.0322873
L-323	62915024	5.8876e+07	64372614	0.73482	0.0853882	0.022643
L-324	67892716	6.37897e+07	69807323	0.68183	0.0862035	0.027427
L-325	66019670	6.23147e+07	68098306	0.6406	0.0849301	0.030524
L-326	69318495	6.54592e+07	71632851	0.62513	0.0861853	0.0323086
L-327	66363234	6.23102e+07	68214395	0.68647	0.0865536	0.0271374
L-401	66079586	6.20741e+07	67917808	0.68543	0.0860407	0.0270654
L-402	67857556	6.38064e+07	69810172	0.67477	0.0860016	0.0279704
L-403	64287386	6.03414e+07	65965790	0.70159	0.0852628	0.0254436
L-404	66558021	6.24051e+07	68264810	0.70872	0.0858375	0.0250025
L-405	68521499	6.43874e+07	70491014	0.67732	0.0865871	0.0279399
L-406	66949165	6.27867e+07	68682139	0.70605	0.0858361	0.0252318
L-407	70347089	6.64533e+07	72792663	0.61422	0.0870874	0.0335964
L-471	72072929	6.84657e+07	75057104	0.54726	0.0878182	0.0397587
L-472	60529356	5.66785e+07	62037224	0.71861	0.0863789	0.0243059
L-473	70335194	6.63466e+07	72674226	0.63035	0.0870688	0.0321852
L-474	65803856	6.17928e+07	67609885	0.68953	0.0860385	0.0267125
L-475	67143308	6.3151e+07	69131856	0.66752	0.086514	0.0287646
L-476	72070172	68276271	74837449	0.57823	0.0876724	0.0369772
L-477	73519134	7.00462e+07	76833849	0.51165	0.0883414	0.0431413
L-491	67363029	6.33091e+07	69265755	0.68057	0.0859967	0.0274699
L-492	71003264	66953056	73335178	0.63462	0.0870267	0.031798
L-493	69948704	6.59695e+07	72295173	0.62906	0.0874985	0.0324568
L-506	70621877	6.67495e+07	73083562	0.61136	0.0866683	0.0336832
L-507	63967366	5.98346e+07	65401986	0.74232	0.0851263	0.0219354
L-508	66899586	6.27495e+07	68628807	0.70588	0.0856682	0.0251967
L-509	66365523	62390434	68270895	0.67598	0.0861342	0.027909
L-510	70142831	6.60761e+07	72380171	0.64509	0.0870963	0.030911
L-511	64052615	5.99459e+07	65544493	0.73353	0.0854173	0.0227613
L-512	65736415	6.17745e+07	67600525	0.68004	0.0861832	0.0275754
L-527	52046833	4.83238e+07	53209874	0.76197	0.0918273	0.0218576
L-528	53670658	5.00197e+07	55124142	0.71525	0.0925992	0.0263675
L-529	52172153	4.8544e+07	53426500	0.74309	0.0913868	0.023478
L-531	66349962	6.24385e+07	68379459	0.65839	0.0868827	0.0296799
L-532	63893406	5.99397e+07	65515956	0.70903	0.0851132	0.0247657
L-533	63476520	5.94487e+07	65039279	0.72047	0.0859573	0.0240279
L-534	67098565	6.33405e+07	69415779	0.61858	0.0875199	0.0333817
L-542	71312197	6.73001e+07	73740829	0.62293	0.0873431	0.0329347
L-543	66851925	6.27417e+07	68668057	0.69355	0.0863041	0.026448
L-544	69992701	6.59446e+07	72217658	0.64531	0.086863	0.030809
L-552	67205051	6.31823e+07	69149312	0.67417	0.0862919	0.0281169
L-553	72589067	6.89586e+07	75639658	0.5434	0.0883281	0.0403306
L-554	70764884	6.68797e+07	73242320	0.61062	0.0868703	0.0338252
L-562	68729468	6.51123e+07	71344921	0.58036	0.087359	0.0366593
L-563	67532121	6.36848e+07	69750101	0.63432	0.0869576	0.031799
L-564	68889137	6.51857e+07	71488224	0.58761	0.0881614	0.0363569
L-565	65337790	6.14068e+07	67266909	0.6708	0.0871168	0.0286786
L-566	69280872	6.55486e+07	71807020	0.59636	0.0871567	0.0351797
L-567	68662256	6.48664e+07	71076495	0.61124	0.0873725	0.0339668
L-568	69942570	6.63051e+07	72700137	0.56879	0.0879642	0.0379307
L-583	69952461	6.62778e+07	72683922	0.57362	0.0881366	0.03758
L-584	70019492	6.61143e+07	72441899	0.61717	0.0873472	0.0334393
L-585	71574349	6.77457e+07	74246560	0.58895	0.0875577	0.035991
L-586	70006299	6.59533e+07	72219049	0.64685	0.086761	0.0306394
L-587	70391172	6.65488e+07	72871487	0.60771	0.0867651	0.0340368
L-588	67605678	63754603	69836943	0.63316	0.0870934	0.0319496
L-589	68845844	6.47656e+07	70939880	0.66085	0.0870356	0.0295185
L-590	69181603	6.53137e+07	71502777	0.62496	0.086557	0.0324627
L-591	67112264	6.32691e+07	69259314	0.64158	0.08649	0.0310002
L-592	69520845	65721633	72018203	0.60338	0.0874303	0.0346768
L-608	61538438	5.82259e+07	63775239	0.59692	0.0870136	0.0350732
L-609	67481289	6.39621e+07	70116048	0.57186	0.087768	0.0375771
L-610	70792069	6.67548e+07	73118894	0.63438	0.087037	0.0318225
L-611	65927611	6.29821e+07	69059437	0.48467	0.0880015	0.0453497
L-612	71691421	6.78743e+07	74359726	0.58857	0.0872165	0.0358837
L-613	69046169	6.49687e+07	71116907	0.6632	0.0864521	0.0291174
L-614	69023526	6.49315e+07	71085658	0.66492	0.0865732	0.0290091
L-615	71889745	6.78881e+07	74390880	0.61537	0.0874131	0.0336215
L-616	65738912	6.20845e+07	67983799	0.61947	0.0867752	0.0330209
L-617	69939812	6.58577e+07	72123162	0.65153	0.086872	0.0302725
L-636	60912964	5.76066e+07	63063419	0.60591	0.0865284	0.0340999
L-637	67432901	6.37841e+07	69918057	0.59485	0.0877305	0.0355438
L-638	60955422	5.71283e+07	62507501	0.71146	0.0860563	0.0248303
L-639	67115306	6.35096e+07	69662259	0.58604	0.0883214	0.0365614
L-640	65124266	6.13623e+07	67323336	0.6311	0.0885441	0.0326643
L-641	71282889	6.75258e+07	74058838	0.57509	0.0882137	0.037483
L-642	67425496	6.37822e+07	69979977	0.58784	0.0885656	0.036503
L-643	74043321	7.03962e+07	77183219	0.53737	0.0879337	0.0406811
L-644	68156145	6.41043e+07	70154861	0.66966	0.0862456	0.0284901
L-645	68470008	6.49945e+07	71390645	0.54337	0.089593	0.0409106
L-664	67574346	6.38877e+07	70010504	0.60212	0.087456	0.034797
L-665	67387886	6.38416e+07	69876189	0.58766	0.0863608	0.0356102
L-666	66191535	6.23416e+07	68352973	0.64044	0.0879466	0.0316217
L-667	69784388	6.61768e+07	72449453	0.57513	0.0865795	0.0367852
L-675	69391188	6.53687e+07	71569323	0.64872	0.0866378	0.0304339
L-676	73919318	7.00035e+07	76761788	0.57941	0.0880426	0.0370298
L-677	69882509	6.58063e+07	72056300	0.6522	0.0867382	0.030168
L-678	72435912	6.84816e+07	75036752	0.60324	0.0873598	0.0346609
L-679	69637533	6.55799e+07	71783243	0.6541	0.0864176	0.0298915
L-68	69574124	6.5735e+07	72009003	0.61191	0.0871278	0.0338135
L-680	70777520	6.67668e+07	73128234	0.63048	0.0869903	0.0321451
L-69	63770322	5.98961e+07	65594868	0.67984	0.0868788	0.0278154
L-694	69901905	6.57756e+07	72014827	0.66135	0.086638	0.0293401
L-695	68051241	6.39662e+07	70061938	0.67015	0.0870047	0.0286988
L-696	71093328	6.70854e+07	73475543	0.6272	0.0869694	0.0324219
L-697	67447624	6.34126e+07	69372882	0.67698	0.0859162	0.0277523
L-698	67483448	6.37146e+07	69750644	0.62439	0.0865375	0.0325043
L-699	68590522	6.45055e+07	70565106	0.67414	0.085872	0.0279824
L-70	66633587	6.26339e+07	68524628	0.67898	0.0859645	0.0275965
L-71	66210999	6.21456e+07	67982509	0.6965	0.0858585	0.0260583
L-713	70968610	6.71605e+07	73564928	0.59461	0.0870588	0.0352929
L-714	61654116	5.78344e+07	63225007	0.70859	0.0852605	0.024846
L-717	61479091	5.78058e+07	63186033	0.68274	0.085149	0.0270145
L-718	60819751	56830454	62084068	0.75934	0.084621	0.0203646
L-719	59597685	5.57061e+07	60877981	0.75245	0.0849547	0.0210305
L-72	66069914	6.19527e+07	67768525	0.70793	0.0858192	0.0250649
L-73	60865650	5.70443e+07	62484801	0.70239	0.0870685	0.0259127
L-733	64534015	6.0543e+07	66231436	0.7016	0.0858867	0.0256286
L-734	67108578	6.30709e+07	69034578	0.67704	0.0863862	0.0278991
L-735	66955913	6.29077e+07	68811323	0.68572	0.085795	0.0269637
L-736	65967502	6.19617e+07	67782777	0.68816	0.0858791	0.0267808
L-737	71993102	6.83167e+07	75014228	0.54892	0.0892831	0.040274
L-74	63437037	5.95569e+07	65160454	0.69244	0.0859957	0.0264488
L-75	62941868	5.88469e+07	64337238	0.74585	0.0853362	0.0216884
L-753	68359156	6.4292e+07	70410979	0.66468	0.0869034	0.0291407
L-754	66405235	6.25882e+07	68398922	0.65689	0.0849528	0.0291479
L-755	69276034	6.54346e+07	71663674	0.61669	0.0869209	0.0333173
L-756	67720952	6.38656e+07	69971246	0.63144	0.0872598	0.0321603
L-757	68588214	6.45695e+07	70737105	0.65159	0.0871911	0.0303786
L-758	67285767	6.33962e+07	69390657	0.64886	0.0863868	0.0303339
L-759	66662830	6.28786e+07	68829203	0.63594	0.0864544	0.0314746
L-76	65102244	6.12789e+07	67161557	0.64993	0.0875896	0.0306621
L-77	64438882	6.07152e+07	66478263	0.64613	0.0866904	0.0306774
L-773	69399340	6.55922e+07	71887463	0.60476	0.0875706	0.0346114
L-774	64623268	6.07383e+07	66444883	0.68078	0.0858837	0.0274154
L-775	68866075	6.5044e+07	71252130	0.61566	0.0871293	0.0334875
L-776	66512439	6.24005e+07	68269288	0.70064	0.0859652	0.0257341
L-777	62736466	5.89703e+07	64497466	0.68139	0.0856965	0.0273034
L-778	68521291	6.43894e+07	70478373	0.67859	0.0863951	0.0277685
L-779	69000621	6.5458e+07	71746719	0.56333	0.0876517	0.0382749
L-78	65799794	6.18787e+07	67848973	0.65677	0.0879929	0.0302021
L-79	66231721	6.21137e+07	67970094	0.70317	0.0861612	0.0255756
L-793	67928630	6.3966e+07	70101487	0.64586	0.0875235	0.0309959
L-794	65479563	6.15217e+07	67363259	0.67754	0.086718	0.0279633
L-795	65981697	6.20914e+07	67969977	0.66177	0.0864877	0.0292523
L-796	66363953	6.24342e+07	68343149	0.66505	0.08646	0.0289597
L-797	70180782	6.60775e+07	72385149	0.65052	0.0871397	0.0304533
L-798	63806921	59864778	65524836	0.69648	0.0863803	0.0262178
L-799	68479053	6.45004e+07	70623141	0.64981	0.0866954	0.0303596
L-80	64269985	6.03163e+07	65981582	0.69788	0.0858616	0.0259405
L-81	66679566	62650636	68562634	0.68148	0.0862277	0.0274649
L-814	69568766	6.583e+07	72136710	0.59282	0.0874269	0.0355983
L-815	69148537	6.55071e+07	71777609	0.58072	0.0873602	0.036628
L-816	68194703	6.44003e+07	70509277	0.62112	0.0866403	0.0328265
L-817	69907640	6.63244e+07	72665272	0.5651	0.0872611	0.0379498
L-818	68884959	6.52176e+07	71495648	0.58415	0.0878097	0.0365154
L-819	69221756	6.54036e+07	71650906	0.61117	0.0871906	0.0339026
L-82	62954486	5.90644e+07	64611979	0.70122	0.0858592	0.025653
L-820	66829838	6.28177e+07	68799930	0.67068	0.0869517	0.0286351
L-821	66424047	6.24895e+07	68441434	0.66106	0.0869643	0.0294761
L-83	65438323	6.1591e+07	67442146	0.65753	0.0867579	0.0297117
L-837	68855119	6.50366e+07	71272376	0.61236	0.0874926	0.0339158
L-838	70452220	6.66873e+07	73125952	0.58474	0.0880493	0.0365634
L-839	70084084	6.64026e+07	72787495	0.57659	0.0877201	0.0371411
L-84	66918669	6.30521e+07	69009545	0.64903	0.0863285	0.0302984
L-840	67568323	63680970	69746104	0.64093	0.0869602	0.0312244
L-841	67364257	6.36314e+07	69680863	0.61706	0.0868169	0.0332459
L-842	63385416	5.94768e+07	65058734	0.70022	0.085798	0.0257201
L-843	68383991	6.47631e+07	70945025	0.58572	0.0871373	0.0360989
L-85	67951304	6.3938e+07	69947909	0.66778	0.0859196	0.0285442
L-86	64332673	6.03957e+07	66024682	0.69941	0.0852553	0.0256269
L-87	69870317	6.59784e+07	72295392	0.6161	0.0873771	0.033544
L-874	58784098	5.48187e+07	59860629	0.78648	0.0842275	0.017984
L-875	62481059	5.84892e+07	63929097	0.73381	0.0850923	0.0226507
L-876	59103396	5.53063e+07	60445823	0.7388	0.0850272	0.0222088
L-877	63743594	5.97786e+07	65361023	0.71026	0.0854086	0.0247461
L-88	65965446	61915324	67728658	0.6967	0.0858327	0.0260335
L-89	73561582	6.99591e+07	76720000	0.53284	0.088124	0.0411681
L-898	63081565	5.92041e+07	64747481	0.69947	0.0856146	0.0257294
L-899	67022460	6.31135e+07	69091429	0.6539	0.0865226	0.0299454
L-90	69061553	6.51851e+07	71386970	0.62505	0.086877	0.0325748
L-900	65666509	6.18275e+07	67637697	0.66074	0.0859021	0.0291433
L-906	67177310	6.33536e+07	69243563	0.64919	0.0850609	0.0298404
L-907	67293962	6.33856e+07	69379850	0.65202	0.0863983	0.0300648
L-908	62350522	5.83309e+07	63760369	0.74033	0.0851537	0.0221117
L-91	64933318	6.09223e+07	66606301	0.70567	0.0853366	0.0251175
L-916	55385060	5.16467e+07	56317245	0.80041	0.0829334	0.0165524
L-918	66556970	6.24945e+07	68390197	0.68906	0.086207	0.0268054
L-92	64391229	6.03194e+07	65961323	0.72171	0.0855338	0.0238033
L-93	60524619	5.66234e+07	61851853	0.74615	0.0845315	0.0214583
L-94	63538045	5.97535e+07	65489436	0.6598	0.0875861	0.029797
L-95	70556389	6.67919e+07	73246605	0.58321	0.0881225	0.0367282
L-96	68773095	64978100	71162413	0.61365	0.0869042	0.0335756
L-97	66860300	6.31088e+07	69151557	0.62083	0.0873845	0.0331338
L-98	64271156	6.0335e+07	65962535	0.69945	0.0853149	0.0256415
L-99	69994676	66090466	72389327	0.61983	0.0870137	0.0330802
F-376	81576047	7.74575e+07	83847974	0.64448	0.0762147	0.0270958
F-379	86113607	8.14934e+07	88073958	0.7021	0.0747159	0.022258
F-380	91365674	8.65352e+07	93720706	0.67225	0.0766693	0.0251282
F-381	77591580	7.28578e+07	78710528	0.80882	0.0743579	0.014216
F-382	82967748	7.88062e+07	85227224	0.64811	0.0753404	0.0265112
F-383	76493548	7.22317e+07	78112325	0.72473	0.0752848	0.0207237
F-384	84170612	7.93741e+07	85911692	0.73368	0.0760964	0.0202659
F-385	88409566	8.37646e+07	90763396	0.66368	0.0771099	0.0259337
F-386	86629246	8.20248e+07	88702459	0.68953	0.0752813	0.0233727
F-388	86078797	8.15547e+07	88157257	0.6852	0.0748948	0.0235767
F-389	88341545	83577949	90460896	0.69209	0.0760875	0.0234284
F-390	83456713	7.87554e+07	85261536	0.7226	0.076308	0.0211681
F-391	82473716	7.84567e+07	84937174	0.61987	0.0762977	0.0290033
F-392	85259103	8.03988e+07	86879437	0.74997	0.0745931	0.0186504
F-393	85218742	8.04454e+07	87050046	0.72272	0.0758716	0.0210374
F-394	75308265	7.07624e+07	76462560	0.7975	0.0745487	0.0150962
F-395	78623286	7.43111e+07	80368802	0.71185	0.0753734	0.0217188
F-400	71769057	6.75502e+07	73017388	0.77167	0.0748758	0.0170964
F-401	90296717	8.59245e+07	92961918	0.62128	0.0757023	0.0286698
F-403	80282088	7.53981e+07	81508300	0.79932	0.0749639	0.015044
F-404	89485014	8.46208e+07	91621014	0.69487	0.0764045	0.0233134
F-405	45403994	4.26191e+07	46078881	0.80493	0.0750837	0.0146463
F-406	84949758	7.99113e+07	86487973	0.76611	0.0760417	0.0177853
F-407	88690683	8.3935e+07	90825569	0.69017	0.0758655	0.0235053
F-409	89652288	8.5086e+07	92044422	0.65622	0.0755984	0.0259889
F-410	79931417	7.50999e+07	81282420	0.78148	0.0760619	0.0166211
F-411	92461285	8.75469e+07	94805467	0.67705	0.0765628	0.0247262
F-412	89349019	8.43563e+07	91317447	0.71723	0.0762307	0.0215559
F-413	84913023	7.99194e+07	86447331	0.76496	0.0755132	0.0177485
F-414	78947481	7.44461e+07	80331942	0.76478	0.073269	0.0172343
F-415	86584713	8.171e+07	88394387	0.72927	0.0756205	0.0204727
F-416	88880048	8.43735e+07	91351732	0.6458	0.076389	0.0270568
F-417	85906679	81064629	87653265	0.73491	0.075167	0.0199261
F-418	82541279	7.75913e+07	83877152	0.78748	0.0749406	0.0159265
F-419	85501828	8.09223e+07	87458778	0.70061	0.0747374	0.0223757
F-420	89901094	8.51874e+07	92114259	0.6805	0.0751988	0.0240263
F-421	92408929	8.80684e+07	95282674	0.60166	0.075714	0.0301602
F-422	86565325	8.16207e+07	88367139	0.73292	0.0763452	0.0203901
F-423	83425891	7.84943e+07	84971786	0.76134	0.0762308	0.018193
F-424	88969071	8.42939e+07	91234304	0.67362	0.0760723	0.0248287
F-425	84224844	7.93966e+07	85811765	0.75263	0.0747581	0.018493
F-426	85124908	8.01816e+07	86652910	0.76388	0.0746813	0.0176336
F-427	81377702	7.64768e+07	82684986	0.78943	0.0750828	0.0158104
F-428	88629667	8.3641e+07	90489287	0.72846	0.0756809	0.0205507
F-429	82152837	7.74427e+07	83760769	0.7455	0.0754304	0.0191967
F-430	78653876	7.40366e+07	79934705	0.78284	0.0737864	0.0160234
F-431	83596233	7.8848e+07	85282983	0.73788	0.0754543	0.0197783
F-432	85728786	8.11598e+07	87682643	0.70046	0.0743916	0.0222833
F-433	85189340	8.06725e+07	87180382	0.69405	0.0746479	0.0228382
F-434	90497226	8.56433e+07	92688432	0.68898	0.0760087	0.0236406
F-435	87379094	8.24876e+07	89369506	0.71078	0.0770054	0.0222717
F-436	79862388	7.51921e+07	81387812	0.75379	0.0761262	0.0187427
F-438	77851910	7.30977e+07	78973342	0.80914	0.0744004	0.0142001
F-440	75909584	7.12391e+07	76976717	0.81401	0.0745368	0.0138631
F-441	83366520	7.86397e+07	85004194	0.74269	0.074873	0.0192658
F-442	87805626	8.32831e+07	90007691	0.67254	0.0747116	0.0244653
F-443	88933306	8.4383e+07	91226281	0.66493	0.0750147	0.025135
F-446	88097197	8.33024e+07	90245135	0.69062	0.0769317	0.0238012
F-448	86106687	8.1342e+07	88026980	0.71274	0.0759421	0.0218148
F-453	86907415	8.21057e+07	88912278	0.70545	0.0765544	0.0225488
F-454	75860590	7.15129e+07	77171270	0.76837	0.0733224	0.016984
F-456	88861800	8.39233e+07	90808862	0.71722	0.0758246	0.0214413
F-459	79890750	7.54678e+07	81462467	0.73781	0.0735879	0.0192938
F-460	85776272	8.11374e+07	87662422	0.71094	0.0744338	0.0215161
F-466	85994325	8.10372e+07	87653741	0.7492	0.0754853	0.0189315
F-468	82635371	7.80774e+07	84308150	0.73153	0.073905	0.0198412
F-470	85088221	8.02907e+07	86881463	0.72792	0.0758592	0.0206401
F-471	95633598	90802722	98428902	0.63346	0.0774791	0.0283992
F-474	89794582	8.50048e+07	92034625	0.68135	0.076382	0.0243391
F-475	85421648	8.05422e+07	87097302	0.74437	0.0752616	0.0192389
F-476	88421958	8.39763e+07	90897619	0.64232	0.0761446	0.0272357
F-477	78655291	7.39975e+07	80027710	0.77241	0.0753516	0.0171493
F-478	86264837	8.18265e+07	88411891	0.67397	0.0744857	0.0242847
F-479	83719844	78990269	85480671	0.7287	0.0759283	0.0205991
F-480	83859970	79011196	85366998	0.76289	0.0744527	0.0176535
F-482	84982179	7.99705e+07	86558738	0.7607	0.0761132	0.0182137
F-483	94155793	8.95748e+07	97053927	0.6125	0.0770616	0.0298611
F-484	89587755	8.50785e+07	91965653	0.65473	0.0748885	0.0258564
F-485	86029947	8.11569e+07	87896705	0.72302	0.0766782	0.0212381
F-486	85902836	8.1224e+07	87884233	0.7025	0.0757844	0.0225455
F-487	83018734	7.8271e+07	84679243	0.74088	0.0756762	0.0196094
F-488	85111768	8.02707e+07	86948909	0.72491	0.0768061	0.021129
F-489	82803413	7.77396e+07	84247316	0.77812	0.0772455	0.0171389
F-490	79530233	7.47125e+07	80945388	0.77295	0.077001	0.0174828
F-492	88734176	8.3987e+07	91016461	0.67532	0.0772325	0.0250755
F-493	82428016	7.75267e+07	83819584	0.77887	0.0750768	0.0166019
F-494	89442410	8.48995e+07	91816565	0.65677	0.0753361	0.0258576
F-495	87071708	8.1982e+07	88724933	0.75482	0.0759983	0.0186332
F-496	78402309	7.39157e+07	79702745	0.77529	0.0726085	0.0163161
F-497	86245261	8.12885e+07	87903017	0.74938	0.0752478	0.0188589
F-498	90248751	8.52764e+07	92349957	0.70295	0.0765953	0.0227526
F-499	82342434	7.73644e+07	83641937	0.79299	0.0750521	0.0155365
F-500	89437784	8.47151e+07	91742998	0.67199	0.0766046	0.0251269
F-501	80900750	7.63654e+07	82497134	0.73965	0.074327	0.0193508
F-502	84665165	7.96791e+07	86214069	0.76298	0.0757994	0.0179658
F-503	85497191	80590274	87237682	0.73817	0.0761988	0.0199511
F-504	84898431	8.00481e+07	86593772	0.741	0.0755908	0.0195781
F-505	81813968	7.71211e+07	83416171	0.74548	0.0754655	0.0192073
F-506	92088511	8.72951e+07	94526793	0.66283	0.0765038	0.0257946
F-507	83824904	7.89192e+07	85333387	0.76482	0.0751665	0.0176775
F-508	83351402	7.85449e+07	84907585	0.75542	0.0749361	0.018328
F-509	89707806	8.48935e+07	91942973	0.68293	0.0766719	0.0243104
F-510	76951507	7.20512e+07	78005981	0.82292	0.0763375	0.0135179
F-511	90869458	8.62123e+07	93396520	0.64825	0.0769221	0.0270573
F-512	79690506	7.49244e+07	81182451	0.7616	0.0770863	0.0183777
F-513	86237056	8.12045e+07	88037660	0.73649	0.0776165	0.0204527
F-514	77312258	7.24523e+07	78433454	0.81255	0.0762582	0.0142949
F-515	85747353	8.07528e+07	87394758	0.75197	0.0759997	0.0188502
F-516	81941782	7.71302e+07	83319343	0.77742	0.0742823	0.0165335
F-518	82226534	77299541	83759887	0.76265	0.0771294	0.0183065
F-519	92856692	8.81552e+07	95664984	0.62605	0.0785008	0.0293555
F-520	86412201	8.18869e+07	88697467	0.66445	0.0767841	0.0257647
F-521	85303345	8.06745e+07	87294132	0.69926	0.0758318	0.0228055
F-522	84578963	8.00969e+07	86582236	0.69111	0.0749043	0.0231372
F-524	87949365	8.3052e+07	89881914	0.71705	0.0759879	0.021501
KM6	65517735	6.80145e+07	73673435	-0.4412	0.0768113	0.110701
S-1	40256938	3.71029e+07	41553718	0.70865	0.107111	0.0312073
S-100	44557421	41503036	46567415	0.60311	0.108754	0.0431631
S-101	43731237	4.05601e+07	45496786	0.64236	0.108506	0.038806
S-111	48343740	4.5794e+07	51522391	0.4451	0.111182	0.0616946
S-112	40287955	3.7108e+07	41553746	0.71528	0.106989	0.0304615
S-113	45433679	4.25369e+07	47800472	0.55034	0.110115	0.049514
S-114	43739476	4.06818e+07	45695290	0.60989	0.109716	0.0428012
S-115	41297330	3.82227e+07	42723243	0.68317	0.105342	0.0333756
S-126	42796258	3.96052e+07	44417570	0.6631	0.108344	0.0365016
S-127	41978360	3.95115e+07	44468180	0.49768	0.111465	0.055991
S-128	42767684	3.96268e+07	44423372	0.65482	0.107975	0.0372707
S-129	46194147	4.32027e+07	48541627	0.56031	0.109986	0.0483601
S-130	45925111	4.28826e+07	48155985	0.57696	0.109507	0.046326
S-139	43439482	4.02397e+07	45115324	0.65628	0.108069	0.0371457
S-140	41776835	3.8525e+07	43172126	0.69975	0.107641	0.0323193
S-141	47862029	4.50167e+07	50656428	0.50452	0.111333	0.0551638
S-142	48082739	4.52598e+07	50903199	0.50022	0.110865	0.0554083
S-143	41917831	3.89361e+07	43588016	0.64097	0.106725	0.0383175
S-144	46588552	4.35159e+07	48884126	0.57238	0.109816	0.0469595
S-156	43724987	4.05676e+07	45532400	0.63595	0.109038	0.0396951
S-157	44160977	4.1007e+07	46010024	0.63041	0.108738	0.0401879
S-158	44870831	4.175e+07	46907056	0.60516	0.109941	0.0434098
S-159	44774878	4.17949e+07	46857872	0.58858	0.10805	0.0444534
S-167	45628208	4.24742e+07	47690984	0.60459	0.109388	0.043253
S-168	43642310	4.04294e+07	45359788	0.65165	0.108695	0.0378634
S-169	41693254	3.93217e+07	44229127	0.48326	0.110955	0.0573349
S-170	41453271	3.83645e+07	42982435	0.66886	0.107438	0.0355765
S-171	43534107	40403534	45328730	0.63562	0.108655	0.0395913
S-172	46001805	4.29989e+07	48347743	0.56142	0.110634	0.0485222
S-173	45317655	4.23544e+07	47568296	0.56834	0.10961	0.0473139
S-174	45335984	4.22315e+07	47420261	0.59831	0.10942	0.0439533
S-175	48007886	4.51402e+07	50782445	0.50825	0.111107	0.0546362
S-193	41011657	3.80108e+07	42589484	0.6554	0.107508	0.0370473
S-194	44595524	4.13923e+07	46454895	0.63273	0.10898	0.0400253
S-195	44959566	41701581	46821799	0.6363	0.109355	0.0397728
S-196	45319643	4.22107e+07	47386389	0.60068	0.109223	0.0436148
S-197	43171077	4.00309e+07	44914025	0.64306	0.108721	0.0388063
S-198	43957634	4.08132e+07	45707540	0.64246	0.107079	0.0382848
S-199	44093884	4.08881e+07	45936973	0.63495	0.109908	0.0401221
S-2	43258571	4.00663e+07	44952623	0.65331	0.1087	0.0376853
S-200	42281425	3.90636e+07	43845809	0.67287	0.109069	0.0356792
S-201	45010799	4.19742e+07	47110357	0.59122	0.109023	0.0445668
S-219	46249764	4.31652e+07	48484841	0.57984	0.109717	0.0460985
S-220	44405279	4.1347e+07	46500683	0.59342	0.110831	0.0450618
S-221	46162589	4.30444e+07	48425235	0.5795	0.111117	0.0467245
S-222	33547954	3.05357e+07	34463711	0.76686	0.113975	0.0265716
S-223	43818741	4.05929e+07	45532340	0.65308	0.108482	0.0376348
S-224	44543154	4.14136e+07	46446951	0.62176	0.108367	0.0409886
S-225	47024159	4.42026e+07	49684139	0.51474	0.110328	0.0535378
S-227	43455067	40359984	45257188	0.63201	0.108208	0.0398196
S-228	46187122	4.31697e+07	48518710	0.56411	0.110247	0.0480554
S-229	49032217	4.65146e+07	52365886	0.43026	0.111738	0.0636611
S-251	43977476	40785849	45768525	0.64054	0.108867	0.0391328
S-252	43251413	40056467	44888849	0.66115	0.107652	0.0364776
S-253	41149937	3.79441e+07	42547791	0.69636	0.1082	0.0328537
S-254	41754987	3.86855e+07	43341698	0.65923	0.10743	0.0366093
S-255	45106086	4.19576e+07	47112118	0.61082	0.109409	0.04258
S-256	46821869	4.40073e+07	49479604	0.51433	0.110596	0.0537137
S-257	42856191	3.96451e+07	44441803	0.66944	0.107933	0.0356784
S-258	45178338	4.20489e+07	47188277	0.60892	0.108913	0.042594
S-259	42651006	3.94007e+07	44154295	0.68376	0.10766	0.0340463
S-260	44929806	41763225	46871837	0.61985	0.108991	0.0414328
S-261	44285734	4.12468e+07	46365378	0.59371	0.110396	0.0448534
S-262	44465050	41330466	46369768	0.62203	0.108676	0.0410767
S-263	40911602	3.76929e+07	42241969	0.70755	0.10769	0.031494
S-264	44031832	40819976	45788804	0.6464	0.108516	0.0383712
S-265	44636483	4.1633e+07	46725033	0.58984	0.108979	0.0446987
S-266	45126618	4.19175e+07	47040358	0.62643	0.108903	0.0406829
S-267	44089676	4.09716e+07	46018136	0.61786	0.109664	0.0419065
S-281	43514352	40404657	45330966	0.63124	0.108674	0.0400745
S-282	46688231	4.36644e+07	49074113	0.55897	0.110236	0.0486179
S-283	44546484	4.14729e+07	46567039	0.60335	0.109393	0.0433902
S-284	42956307	3.98962e+07	44795323	0.62462	0.109366	0.0410538
S-285	44130044	4.09345e+07	45907813	0.64254	0.108333	0.0387248
S-286	44426662	4.13507e+07	46397726	0.60946	0.108777	0.0424819
S-287	44298852	4.13191e+07	46470731	0.57841	0.110859	0.0467365
S-3	44441135	41443707	46510710	0.59156	0.108943	0.0444967
S-301	47530445	4.45838e+07	50153277	0.52907	0.111049	0.0522963
S-302	43829703	4.06332e+07	45577803	0.64646	0.108487	0.0383542
S-303	45926960	4.28601e+07	48142531	0.58058	0.109725	0.0460211
S-304	44829687	4.17616e+07	46900826	0.59699	0.109575	0.04416
S-305	45097658	4.19846e+07	47134783	0.60445	0.109264	0.0432191
S-306	43329415	4.02657e+07	45135093	0.62918	0.107885	0.0400061
S-307	46868778	4.38484e+07	49271623	0.55694	0.110069	0.0487673
S-321	43530013	4.03833e+07	45379436	0.62983	0.110096	0.0407546
S-322	44350062	4.1334e+07	46380169	0.5977	0.108801	0.043771
S-323	42836498	4.00316e+07	44902104	0.5759	0.10847	0.0460024
S-33	44585348	4.14853e+07	46564839	0.6103	0.109084	0.0425104
S-331	42432584	39335267	44085671	0.65201	0.107754	0.0374971
S-332	45843948	4.28659e+07	48188629	0.55949	0.110456	0.0486563
S-333	44188001	4.12001e+07	46209316	0.59648	0.108402	0.0437426
S-334	40954513	3.77673e+07	42311000	0.70146	0.107388	0.0320599
S-335	45536892	4.26046e+07	47879910	0.55585	0.110178	0.0489353
S-336	45015458	4.19567e+07	47156654	0.58823	0.11027	0.045406
S-337	44734193	4.18679e+07	46902222	0.56935	0.107336	0.0462244
S-34	44273249	4.11238e+07	46143054	0.62747	0.108775	0.0405219
S-35	42391633	3.91511e+07	43877914	0.68556	0.107726	0.0338731
S-353	41902246	3.87686e+07	43410315	0.67511	0.106927	0.0347399
S-354	43594495	4.05199e+07	45453863	0.62315	0.10855	0.0409067
S-355	44153254	4.10737e+07	46068976	0.6165	0.108431	0.0415838
S-356	43977775	4.08581e+07	45818430	0.62892	0.108261	0.0401728
S-357	43125740	3.99855e+07	44836258	0.64737	0.108189	0.0381503
S-358	44830039	4.17554e+07	46862513	0.60203	0.108981	0.043371
S-359	41560741	3.8392e+07	43013118	0.68571	0.107435	0.0337659
S-36	46734524	4.37717e+07	49182913	0.54753	0.110022	0.0497813
S-37	42376377	3.91342e+07	43894013	0.68115	0.108438	0.034575
S-377	43345353	4.01627e+07	45049808	0.65123	0.108482	0.0378349
S-378	42647203	3.94955e+07	44284781	0.65807	0.108147	0.0369783
S-379	46993553	4.41183e+07	49651038	0.51968	0.111432	0.0535233
S-38	40676083	3.74155e+07	41917871	0.72419	0.10741	0.0296243
S-380	43760809	4.04223e+07	45355437	0.67675	0.108766	0.0351585
S-381	44034805	4.1436e+07	46514596	0.51172	0.109183	0.0533121
S-382	42164962	3.90649e+07	43771005	0.65873	0.107517	0.0366919
S-383	41437613	3.89725e+07	43795028	0.51116	0.110115	0.0538284
S-39	45698219	4.26495e+07	47909700	0.57958	0.109794	0.0461594
S-399	43020654	39784809	44587844	0.67371	0.107721	0.0351484
S-4	46879190	4.40614e+07	49510427	0.51712	0.110058	0.0531451
S-400	43493678	4.04452e+07	45366975	0.61939	0.108488	0.0412921
S-401	43916193	4.08987e+07	45892871	0.6042	0.108822	0.0430716
S-402	43599144	4.05612e+07	45516257	0.6131	0.108864	0.0421193
S-403	50346409	4.85644e+07	54836064	0.28414	0.114372	0.0818741
S-404	44336425	4.11422e+07	46161818	0.63635	0.108741	0.0395434
S-405	44141371	4.10067e+07	46010329	0.62648	0.108749	0.0406204
S-426	40996503	3.78561e+07	42376003	0.69479	0.106661	0.0325538
S-427	45669618	4.26431e+07	47906934	0.57497	0.109877	0.0467013
S-428	44403800	4.13101e+07	46374446	0.61088	0.109205	0.0424942
S-429	43946111	4.07724e+07	45769733	0.63508	0.109183	0.0398434
S-430	43707934	4.05985e+07	45554345	0.62743	0.108789	0.0405321
S-431	45315702	4.22376e+07	47380695	0.59849	0.108548	0.043583
S-432	47439228	4.44348e+07	49924046	0.54733	0.109953	0.049772
S-448	42905077	39820937	44635961	0.64052	0.107873	0.0387778
S-449	45185824	4.21237e+07	47319484	0.58935	0.109802	0.0450905
S-450	45830970	4.29391e+07	48237642	0.54579	0.109843	0.049892
S-451	43856530	4.06743e+07	45622985	0.64304	0.108469	0.0387185
S-460	42820426	3.97881e+07	44518447	0.64104	0.106256	0.038142
S-461	44015078	4.08843e+07	45888727	0.6256	0.109056	0.0408303
S-462	45880679	4.29027e+07	48204201	0.56172	0.10998	0.0482016
S-470	40785087	3.76372e+07	42134201	0.7	0.106731	0.0320195
S-471	43397103	4.01697e+07	45045555	0.66192	0.108243	0.0365952
S-472	46549639	4.37221e+07	49145029	0.52141	0.110346	0.0528108
S-473	42856100	3.96577e+07	44450495	0.66733	0.107823	0.035869
S-481	39083575	3.60867e+07	40364204	0.70062	0.105974	0.0317268
S-482	42917533	3.9805e+07	44617402	0.64677	0.107859	0.0380988
S-484	44000863	4.0939e+07	45962293	0.60954	0.109293	0.0426748
S-485	44333061	4.11051e+07	46156311	0.63905	0.109437	0.0395016
S-486	45472068	4.25756e+07	47827430	0.55152	0.109809	0.0492471
S-487	44203706	4.13005e+07	46357860	0.57405	0.109094	0.0464679
S-488	42581847	39555215	44346404	0.63171	0.10804	0.0397903
S-489	43216598	4.00387e+07	44913462	0.65191	0.108536	0.0377807
S-490	42881282	39902238	44795442	0.60881	0.109234	0.0427311
S-491	46289788	4.37023e+07	49081516	0.48101	0.109597	0.0568794
S-492	45762974	4.27729e+07	48048330	0.56679	0.109795	0.0475637
S-493	40801715	3.7757e+07	42304896	0.66948	0.107503	0.0355321
S-5	48164761	4.54968e+07	51193224	0.46835	0.111272	0.0591575
S-516	44494051	4.13075e+07	46320124	0.6357	0.108217	0.0394229
S-517	46632409	4.38312e+07	49245526	0.51737	0.109945	0.053063
S-518	45012017	4.19328e+07	47066101	0.59985	0.109067	0.0436425
S-526	43830087	4.06184e+07	45562471	0.6496	0.108511	0.0380222
S-527	39972532	3.67148e+07	41096465	0.74349	0.10662	0.0273487
S-53	42928758	3.97129e+07	44538660	0.66639	0.10835	0.0361462
S-532	45702217	4.26794e+07	47927856	0.57594	0.109507	0.0464373
S-533	46921187	4.41703e+07	49698763	0.49759	0.11124	0.0558882
S-534	45617019	4.27663e+07	48061112	0.5384	0.110169	0.0508539
S-535	42277054	3.92356e+07	44002355	0.63805	0.108329	0.0392093
S-54	47104571	4.43022e+07	49775955	0.51196	0.109967	0.0536682
S-543	45832819	4.27776e+07	48059734	0.5784	0.109907	0.0463364
S-544	44233832	4.12117e+07	46310648	0.5927	0.110103	0.0448453
S-545	45826416	4.28735e+07	48200494	0.55433	0.110518	0.0492542
S-553	42889692	3.97226e+07	44593380	0.65022	0.109226	0.038205
S-554	44259826	4.12403e+07	46289344	0.59804	0.109077	0.0438442
S-555	41580840	3.84626e+07	43183454	0.66052	0.109321	0.0371118
S-556	43632674	4.05517e+07	45490566	0.62383	0.10857	0.0408413
S-557	42197633	3.90337e+07	43767531	0.66837	0.108159	0.035869
S-558	39415438	3.61988e+07	40500319	0.74779	0.10621	0.026787
S-559	44346220	4.12037e+07	46245375	0.62331	0.10902	0.0410669
S-573	43177901	4.01823e+07	45083020	0.61126	0.108705	0.042258
S-574	40893426	3.78336e+07	42423404	0.66666	0.10819	0.0360645
S-575	45210817	4.21417e+07	47293533	0.59573	0.108933	0.0440381
S-576	42434923	3.93016e+07	44045578	0.66049	0.107707	0.0365679
S-584	43807673	4.07608e+07	45686372	0.61858	0.107813	0.0411217
S-585	42439200	3.93134e+07	44057080	0.65894	0.107672	0.0367224
S-586	46258864	4.3296e+07	48654721	0.55291	0.110138	0.049242
S-59	44944524	4.20122e+07	47198681	0.56538	0.109887	0.0477589
S-594	43483506	4.04976e+07	45488240	0.5983	0.109714	0.0440715
S-595	43098114	3.98064e+07	44642147	0.6807	0.108322	0.0345869
S-596	42403205	3.91332e+07	43871621	0.6901	0.108006	0.0334707
S-6	44676621	4.15879e+07	46677604	0.60686	0.10904	0.0428682
S-60	42582730	3.93866e+07	44162380	0.66924	0.108142	0.0357691
S-604	44068966	4.09204e+07	45961636	0.62457	0.109684	0.0411793
S-605	47047213	4.41357e+07	49609657	0.53188	0.11034	0.0516521
S-606	40742569	3.76008e+07	42113029	0.69628	0.107146	0.0325424
S-607	46307296	43397366	48792774	0.53933	0.110578	0.0509395
S-61	42972467	3.99778e+07	44780987	0.62348	0.10726	0.0403859
S-617	42922579	3.97919e+07	44615584	0.64902	0.108116	0.0379465
S-618	42254175	3.90049e+07	43724217	0.68851	0.107935	0.0336208
S-619	41566103	3.83961e+07	43007049	0.6875	0.107214	0.0335049
S-62	46975643	4.40369e+07	49499098	0.53801	0.110349	0.0509798
S-620	45702568	4.26839e+07	47923331	0.57615	0.10933	0.0463399
S-621	44339003	41177212	46204503	0.62893	0.108805	0.0403749
S-622	43414446	4.02767e+07	45180668	0.63984	0.108541	0.0390924
S-623	41473363	3.8282e+07	42902524	0.6907	0.107699	0.0333118
S-63	43034360	3.97883e+07	44597523	0.67497	0.107837	0.0350504
S-637	45749538	4.26301e+07	47946539	0.58675	0.110882	0.0458219
S-638	44621516	4.14636e+07	46557487	0.61994	0.10941	0.0415824
S-639	43545357	4.07997e+07	45910251	0.53726	0.111317	0.0515112
S-64	42925270	3.97357e+07	44532162	0.66499	0.107708	0.0360839
S-647	45015847	4.19332e+07	47071846	0.59989	0.109165	0.0436779
S-648	45951080	4.29519e+07	48251161	0.56596	0.109827	0.0476689
S-649	48425149	4.5659e+07	51371751	0.48421	0.111205	0.0573584
S-65	48908987	4.62388e+07	52051431	0.45938	0.111671	0.0603719
S-650	45085139	41944815	47094932	0.60976	0.109356	0.0426754
S-660	46251257	4.33635e+07	48701166	0.54102	0.109601	0.0503049
S-661	32023247	29059937	32794448	0.79349	0.113876	0.0235162
S-662	44190608	4.11335e+07	46207269	0.60253	0.109804	0.0436438
S-663	40180444	3.76151e+07	42241594	0.55449	0.109526	0.0487943
S-664	46154423	4.31665e+07	48464654	0.56396	0.10932	0.0476684
S-674	43742136	4.06259e+07	45567870	0.63056	0.108452	0.0400663
S-675	45767298	4.28565e+07	48088273	0.55637	0.108796	0.0482649
S-676	43523970	4.04803e+07	45405123	0.61803	0.108464	0.0414304
S-677	45562221	4.24851e+07	47745496	0.58496	0.110176	0.0457273
S-685	38774079	3.56589e+07	39970878	0.72245	0.107878	0.0299418
S-686	43966844	4.11189e+07	46060067	0.57637	0.107276	0.0454455
S-687	44260945	4.13084e+07	46373896	0.58288	0.109232	0.0455634
S-688	44918398	4.18871e+07	47064684	0.58546	0.110009	0.0456029
S-689	43701341	4.057e+07	45534043	0.63081	0.109019	0.0402491
S-690	42053629	3.89064e+07	43602208	0.67022	0.107696	0.0355161
S-7	42653325	3.94182e+07	44211748	0.67489	0.108423	0.0352491
S-702	46021568	4.30548e+07	48390020	0.55607	0.110255	0.0489451
S-703	44566536	4.13211e+07	46349045	0.64548	0.108481	0.0384584
S-704	43756006	4.05988e+07	45538593	0.63913	0.108474	0.0391445
S-712	44757246	4.15966e+07	46680287	0.62172	0.108905	0.041196
S-713	44738688	4.18641e+07	47097242	0.5493	0.111113	0.0500784
S-714	44108839	4.08529e+07	45832318	0.65388	0.108643	0.037604
S-715	43212664	3.99718e+07	44820289	0.66843	0.108176	0.0358682
S-716	44318646	4.12014e+07	46237057	0.61904	0.10891	0.0414908
S-717	44027264	4.09844e+07	45986719	0.60829	0.108778	0.0426091
S-718	45185105	4.20309e+07	47195121	0.61078	0.109422	0.0425895
S-719	41699414	3.84939e+07	43116058	0.69351	0.107203	0.0328565
S-737	41840140	3.88303e+07	43556761	0.63681	0.108514	0.0394111
S-738	45383857	4.26086e+07	47860502	0.52843	0.109734	0.0517472
S-739	43400942	40331758	45270175	0.62149	0.109088	0.0412906
S-740	44073207	4.10659e+07	46054826	0.6028	0.108326	0.0430274
S-741	42440373	3.93899e+07	44146857	0.64127	0.107754	0.0386547
S-742	45730728	4.26549e+07	47898553	0.58658	0.109474	0.0452587
S-743	46390432	4.35604e+07	48987755	0.52144	0.110791	0.0530198
S-757	46737585	4.3626e+07	49055688	0.57307	0.110684	0.0472545
S-758	41309078	3.80767e+07	42645497	0.70749	0.107134	0.0313379
S-759	43575366	40419740	45334338	0.64209	0.108408	0.0388
S-760	45571252	4.26565e+07	47960777	0.54951	0.110597	0.0498225
S-761	44539263	4.1585e+07	46599586	0.58913	0.10761	0.0442133
S-773	46058013	4.3071e+07	48408479	0.55963	0.110259	0.0485548
S-774	44791799	4.16246e+07	46727217	0.6207	0.109201	0.0414195
S-775	42247987	3.91236e+07	43819461	0.66535	0.107164	0.0358625
S-776	40056207	36944092	41388710	0.7002	0.107387	0.0321948
S-777	45608148	4.26026e+07	47891489	0.56827	0.110434	0.0476774
S-778	44776407	4.169e+07	46819617	0.60169	0.109562	0.04364
S-779	45157264	4.20994e+07	47276065	0.5907	0.109499	0.0448176
S-780	45112551	4.19674e+07	47111934	0.61136	0.109197	0.042439
S-781	42536691	3.94559e+07	44228828	0.64547	0.107914	0.0382587
S-782	41585991	3.83587e+07	42967516	0.70024	0.107262	0.0321528
S-783	45664398	4.26419e+07	47938744	0.57062	0.110492	0.0474428
S-79	45563289	4.25376e+07	47790874	0.57596	0.109923	0.0466111
S-8	42851318	3.96193e+07	44456448	0.66816	0.108806	0.0361057
S-80	42832084	39642740	44487690	0.65828	0.108905	0.0372149
S-807	45537863	4.25271e+07	47766557	0.57463	0.109689	0.046658
S-808	41633214	3.84467e+07	43142499	0.67859	0.108843	0.0349837
S-809	46519602	4.35248e+07	48939374	0.5531	0.110638	0.0494443
S-81	47325846	4.41981e+07	49740272	0.56435	0.111422	0.0485407
S-810	41937406	3.86866e+07	43334433	0.69943	0.107256	0.0322383
S-811	43881458	4.07885e+07	45761235	0.62198	0.108666	0.0410779
S-812	43453192	4.02194e+07	45122180	0.65958	0.108655	0.0369882
S-813	44874970	4.18017e+07	46929898	0.59929	0.109274	0.0437872
S-82	41013423	3.78223e+07	42358100	0.70354	0.107083	0.0317455
S-827	42817617	3.97726e+07	44595534	0.63136	0.108148	0.0398676
S-828	46643015	43801763	49279360	0.5187	0.111154	0.053498
S-829	46098131	4.32778e+07	48655286	0.52447	0.110522	0.0525566
S-83	42798055	3.96783e+07	44436214	0.6557	0.107073	0.0368654
S-830	44519078	4.16165e+07	46769413	0.56329	0.110178	0.0481155
S-831	43258461	4.0179e+07	45080889	0.62822	0.108736	0.0404257
S-832	42870381	4.02452e+07	45253448	0.52417	0.110671	0.0526605
S-833	44424808	4.14453e+07	46493122	0.59026	0.108572	0.0444865
S-84	43950380	4.07387e+07	45707615	0.64635	0.108711	0.0384451
S-847	35836193	3.27566e+07	36988793	0.72766	0.114417	0.0311608
S-848	47151078	44181138	49658259	0.54224	0.110296	0.0504887
S-849	44320235	4.13321e+07	46446297	0.58428	0.110109	0.0457746
S-850	45280360	42263532	47458865	0.58068	0.10947	0.045903
S-853	44288865	4.11695e+07	46182469	0.62226	0.108548	0.0410027
S-854	42413982	39309453	44044454	0.65566	0.107505	0.0370188
S-855	46706654	4.37545e+07	49187658	0.54336	0.110458	0.0504396
S-98	44120801	4.08814e+07	45858920	0.65081	0.108541	0.0379014
S-99	45324370	4.23276e+07	47541872	0.57473	0.109678	0.0466431
Y-1	71031808	6.75242e+07	74285949	0.51875	0.0910239	0.0438056
Y-10	63662883	59415982	65074849	0.75049	0.0869594	0.0216976
Y-100	63782074	60001544	65837314	0.64782	0.0886392	0.0312169
Y-101	67105581	6.29364e+07	69020360	0.68527	0.0881469	0.0277422
Y-102	72136117	6.87122e+07	75568521	0.49938	0.0907297	0.0454211
Y-103	69998663	6.62204e+07	72753812	0.5783	0.0898022	0.0378695
Y-104	67796514	6.37061e+07	69893623	0.66108	0.0885282	0.0300043
Y-123	69158421	6.50597e+07	71391857	0.64728	0.0886953	0.0312842
Y-124	71748212	6.77456e+07	74416981	0.59997	0.0896488	0.0358624
Y-125	69437172	6.61082e+07	72636279	0.50995	0.0898735	0.0440428
Y-126	66846995	6.27762e+07	68844023	0.67088	0.0881383	0.029008
Y-127	64785428	6.09399e+07	66905960	0.64457	0.0891712	0.0316942
Y-128	62683440	5.88407e+07	64549989	0.67307	0.0884478	0.0289163
Y-129	66627904	6.2731e+07	68813534	0.64067	0.0883914	0.0317616
Y-143	64720782	60812025	66699238	0.66394	0.0882651	0.0296623
Y-144	60468889	5.65355e+07	61881610	0.73575	0.0863931	0.0228294
Y-145	65575125	6.15635e+07	67517143	0.67381	0.0881801	0.0287633
Y-153	68948154	6.48822e+07	71214976	0.64205	0.0889246	0.0318307
Y-154	69792392	6.5643e+07	72023422	0.65033	0.0885887	0.0309765
Y-155	66701579	6.25234e+07	68583014	0.68951	0.088355	0.027433
Y-156	70351147	6.62562e+07	72752950	0.63031	0.0892992	0.0330131
Y-157	61286815	5.71986e+07	62639467	0.75139	0.0868608	0.0215942
Y-158	71437487	6.75501e+07	74205789	0.58407	0.0896917	0.0373057
Y-159	65393946	6.12282e+07	67093667	0.71022	0.0874223	0.0253336
Y-160	69185865	6.51388e+07	71502397	0.63597	0.0889978	0.032398
Y-161	64609931	6.0429e+07	66216603	0.72239	0.0874042	0.0242639
Y-162	61022434	5.68856e+07	62285619	0.76608	0.0866976	0.0202805
Y-183	60353461	5.62969e+07	61618420	0.7623	0.086363	0.0205289
Y-184	69152696	6.51587e+07	71525131	0.62735	0.0890091	0.0331693
Y-185	70114944	6.63124e+07	72809040	0.58531	0.0892288	0.0370022
Y-186	71188682	6.70971e+07	73678596	0.62168	0.0893277	0.0337943
Y-187	63126746	5.90937e+07	64724142	0.71629	0.0869909	0.0246801
Y-188	67639317	6.35327e+07	69608805	0.67586	0.0872891	0.0282937
Y-189	68337148	6.42411e+07	70461741	0.65846	0.088284	0.0301524
Y-190	66019427	6.19541e+07	67936815	0.67951	0.0880629	0.0282231
Y-191	59963746	5.58867e+07	61160917	0.77301	0.0862344	0.0195741
Y-2	73147539	70091034	77089860	0.43672	0.0907879	0.0511393
Y-209	73267808	7.11387e+07	78349632	0.29526	0.0920349	0.0648609
Y-210	64369376	6.07891e+07	66734611	0.60218	0.0890922	0.0354424
Y-214	56699556	5.26979e+07	57656800	0.80696	0.0860072	0.0166024
Y-215	61109145	5.71614e+07	62664500	0.71737	0.0878185	0.0248204
Y-216	76313748	7.35655e+07	80999186	0.3697	0.0917745	0.0578455
Y-217	65787261	61740859	67675146	0.68187	0.0876878	0.0278963
Y-218	70217624	6.62716e+07	72782707	0.60604	0.0894589	0.035243
Y-219	67510296	6.34601e+07	69634478	0.65597	0.0886688	0.0305047
Y-220	71513254	6.76046e+07	74272178	0.58622	0.0897717	0.0371461
Y-234	59589452	5.54471e+07	60678426	0.79184	0.0862146	0.0179466
Y-235	65509267	6.14129e+07	67326112	0.69275	0.0878301	0.0269857
Y-236	57931736	5.39247e+07	58985391	0.7918	0.0857964	0.017863
Y-237	64202874	6.00717e+07	65824387	0.71813	0.0873949	0.0246339
Y-238	69250506	6.49377e+07	71275383	0.6805	0.0889176	0.0284092
Y-239	57556049	5.3533e+07	58556693	0.80082	0.0857922	0.0170885
Y-240	62253212	5.80939e+07	63623790	0.75215	0.0869161	0.0215419
Y-254	66967098	6.29011e+07	68994375	0.66729	0.0883159	0.0293832
Y-255	62933089	5.87743e+07	64394780	0.73994	0.0872822	0.0226989
Y-256	66370408	6.21999e+07	68209919	0.69393	0.0881105	0.0269684
Y-257	67812022	6.38068e+07	70001015	0.64661	0.0884877	0.0312709
Y-258	58650204	5.47284e+07	59904676	0.75765	0.086408	0.0209411
Y-259	67033507	6.31792e+07	69270763	0.63273	0.0879378	0.0322973
Y-260	67413611	6.34614e+07	69636051	0.64007	0.0886706	0.0319151
Y-274	57206662	5.32779e+07	58240013	0.79175	0.0852015	0.017743
Y-275	58710230	5.47665e+07	59834577	0.77815	0.0847014	0.0187909
Y-276	64395406	6.01705e+07	65929150	0.73366	0.0873461	0.0232635
Y-277	58869909	5.48067e+07	59966847	0.78742	0.0860493	0.0182924
Y-278	65800893	6.15778e+07	67515270	0.71126	0.087943	0.0253924
Y-279	67116599	6.29976e+07	69081917	0.67699	0.0880743	0.0284491
Y-29	70340842	6.60823e+07	72548955	0.65854	0.0891349	0.0304362
Y-291	66072522	6.19751e+07	67959836	0.68464	0.0880627	0.027771
Y-292	40188116	3.77977e+07	41197379	0.70313	0.0825223	0.0244982
Y-293	56439705	5.30849e+07	58141578	0.66344	0.0869716	0.0292712
Y-294	55674767	5.19187e+07	56867221	0.75903	0.0870189	0.0209691
Y-295	63670333	5.96483e+07	65362065	0.70392	0.0874176	0.0258825
Y-296	58728799	5.50051e+07	60232194	0.71238	0.086782	0.02496
Y-297	41347649	3.85104e+07	41979564	0.81785	0.0826393	0.0150529
Y-298	53688861	50301540	55027849	0.71669	0.0858894	0.0243329
Y-299	48822909	4.54274e+07	49620975	0.80969	0.0845113	0.0160832
Y-3	71833778	6.76294e+07	74274534	0.6327	0.0894672	0.0328613
Y-30	67913794	6.35995e+07	69773929	0.69874	0.0884918	0.0266595
Y-300	55585227	5.17109e+07	56554574	0.79987	0.0856464	0.01714
Y-31	67724727	6.35384e+07	69681348	0.68148	0.088157	0.0280796
Y-32	72866633	6.89571e+07	75760190	0.57467	0.0897975	0.0381936
Y-320	68812401	6.48883e+07	71214850	0.62026	0.088838	0.0337352
Y-321	68568501	6.46222e+07	70912913	0.62732	0.0887104	0.0330604
Y-322	69717043	6.57599e+07	72190356	0.61538	0.0890768	0.034261
Y-323	70082845	6.6257e+07	72791706	0.58547	0.0897726	0.0372139
Y-324	71570078	6.75303e+07	74150433	0.61022	0.0892794	0.0347989
Y-325	73144416	6.93058e+07	76184336	0.55806	0.0902879	0.0399022
Y-326	72355638	6.84462e+07	75210830	0.57792	0.0899424	0.0379625
Y-33	69860325	6.56743e+07	72088596	0.65261	0.0889781	0.0309102
Y-34	64758670	6.07473e+07	66650724	0.6795	0.0885721	0.0283876
Y-342	64445466	6.10377e+07	67035299	0.56818	0.0894686	0.0386339
Y-343	68471400	6.55697e+07	72107293	0.44385	0.0906647	0.0504234
Y-344	69265794	6.54198e+07	71846527	0.59844	0.0894509	0.0359201
Y-345	67196677	6.40533e+07	70404383	0.49494	0.0902089	0.0455612
Y-346	67731845	6.44878e+07	70886868	0.50695	0.0902709	0.0445079
Y-347	73057317	6.92864e+07	76144316	0.54987	0.0900653	0.0405414
Y-361	69262007	6.61302e+07	72793581	0.47	0.0915377	0.0485149
Y-362	58208772	5.42582e+07	59344343	0.77673	0.0857061	0.0191353
Y-363	66642952	6.25323e+07	68594870	0.67804	0.088382	0.0284557
Y-364	70813269	6.7072e+07	73699816	0.56448	0.0899299	0.0391663
Y-365	66244129	6.27967e+07	68993200	0.55635	0.0898136	0.0398455
Y-366	63215795	59123249	64854976	0.71402	0.0883776	0.0252746
Y-379	65761812	6.15657e+07	67707956	0.68315	0.0907166	0.0287432
Y-380	66041249	6.2412e+07	68618136	0.58479	0.0904448	0.037554
Y-381	63083786	5.89972e+07	64658016	0.72191	0.0875496	0.024347
Y-382	71701981	6.8747e+07	75647844	0.42821	0.0912237	0.0521609
Y-383	58311194	54445898	59632240	0.74528	0.0869721	0.0221532
Y-384	71237496	6.71118e+07	73933298	0.60481	0.0922653	0.0364626
Y-398	66427608	6.25537e+07	68661578	0.63425	0.0889562	0.032536
Y-400	71011748	6.80645e+07	74986778	0.42576	0.0923127	0.0530097
Y-401	65943497	6.21488e+07	68252860	0.62167	0.0894333	0.0338354
Y-402	62176002	5.82506e+07	63949841	0.68876	0.0891208	0.027738
Y-403	61675855	5.75518e+07	63007996	0.75585	0.0865959	0.0211424
Y-405	64045885	6.01344e+07	65944999	0.67317	0.0881134	0.0287985
Y-407	70103582	6.627e+07	72805590	0.58657	0.0897682	0.0371126
Y-424	68586472	6.49422e+07	71395316	0.56473	0.0903862	0.0393421
Y-425	70900192	6.76012e+07	74384113	0.48637	0.0911872	0.0468369
Y-426	63488844	5.92701e+07	64920757	0.74659	0.0870394	0.0220563
Y-427	74038436	7.04962e+07	77543782	0.50262	0.0908855	0.0452047
Y-428	69447730	6.53562e+07	71745559	0.64037	0.0890557	0.0320275
Y-429	64817634	6.09676e+07	66897380	0.64927	0.0886398	0.0310886
Y-430	62806814	5.9055e+07	64779618	0.65538	0.0883711	0.0304541
Y-431	68302429	6.46359e+07	70993684	0.5767	0.0895545	0.0379084
Y-432	72175428	6.81618e+07	74909745	0.59479	0.0900811	0.0365015
Y-450	70643378	6.69565e+07	73573177	0.55721	0.089933	0.0398216
Y-451	64924857	60919689	66779414	0.68351	0.0877475	0.0277714
Y-452	68135978	6.40552e+07	70277984	0.65578	0.0885457	0.030479
Y-453	63325465	5.91178e+07	64737903	0.74868	0.0868135	0.0218178
Y-454	71522043	6.77999e+07	74491811	0.55622	0.0898345	0.039867
Y-455	71273285	6.74454e+07	74082856	0.57671	0.0895951	0.0379247
Y-456	68568564	6.4895e+07	71271392	0.57612	0.0894657	0.037923
Y-457	57392744	5.47292e+07	60108046	0.49519	0.089486	0.0451737
Y-47	68658278	6.45341e+07	70820340	0.65607	0.0887635	0.0305288
Y-475	56266203	5.24698e+07	57422939	0.76647	0.0862576	0.0201441
Y-476	59462856	5.5536e+07	60809342	0.74466	0.0867187	0.0221427
Y-477	54289108	5.05104e+07	55256176	0.79622	0.0858861	0.0175015
Y-478	59936963	5.59288e+07	61233839	0.75554	0.0866359	0.0211791
Y-48	65628010	6.14137e+07	67315456	0.71408	0.0876725	0.0250677
Y-487	58526068	5.45754e+07	59795416	0.75683	0.0872974	0.0212282
Y-488	67168566	6.32608e+07	69423844	0.63406	0.0887742	0.0324856
Y-489	70906420	66892575	73478358	0.60947	0.0896289	0.0350027
Y-49	51807991	4.81459e+07	53109346	0.73781	0.0934565	0.0245033
Y-490	66216690	6.23455e+07	68422912	0.63698	0.0888213	0.0322439
Y-491	61809749	5.76859e+07	63191383	0.74905	0.0871244	0.0218643
Y-492	70783931	6.71563e+07	73789836	0.54686	0.0898978	0.040736
Y-493	58400505	5.44525e+07	59674283	0.75607	0.0875051	0.0213455
Y-5	72209512	6.83769e+07	75144289	0.56633	0.090058	0.0390552
Y-50	46282878	4.2746e+07	47095698	0.81313	0.0923596	0.0172589
Y-509	56630589	5.3431e+07	58936414	0.58117	0.0934127	0.0391239
Y-51	52121419	4.84284e+07	53422792	0.73943	0.0934873	0.0243599
Y-510	57206801	5.41719e+07	59730859	0.54594	0.0930662	0.0422572
Y-511	61543063	5.90186e+07	65143775	0.41215	0.0940257	0.0552733
Y-512	54047222	5.04018e+07	55645870	0.69515	0.0942405	0.028729
Y-513	57541045	5.43453e+07	59931283	0.5721	0.0932062	0.039883
Y-524	53383868	4.95593e+07	54179073	0.82787	0.0852681	0.0146773
Y-525	72184459	6.85239e+07	75273701	0.54232	0.0896702	0.0410401
Y-526	50142686	4.67897e+07	51211416	0.7583	0.0863424	0.020869
Y-527	44380735	41242634	45049785	0.82426	0.0845099	0.0148513
Y-528	67159486	6.41453e+07	70666195	0.46223	0.0922773	0.0496236
Y-529	72157823	6.87657e+07	75678440	0.4907	0.0913432	0.0465207
Y-530	69004294	6.50967e+07	71471886	0.61294	0.0891987	0.0345254
Y-544	66084003	6.20703e+07	68114584	0.66405	0.0887373	0.0298113
Y-545	47307085	4.40424e+07	48147864	0.79521	0.0852679	0.0174624
Y-546	58014644	5.47189e+07	60006943	0.62324	0.0881235	0.0332011
Y-552	57503362	53660451	58785125	0.74988	0.0871764	0.0218042
Y-553	66221270	6.25673e+07	68687640	0.59702	0.0891038	0.035907
Y-554	72003577	6.80442e+07	74756223	0.58989	0.0897848	0.0368216
Y-563	69611429	6.56425e+07	72077684	0.61675	0.0892811	0.0342166
Y-6	67882271	6.38242e+07	70004134	0.65665	0.088279	0.0303105
Y-61	68319005	6.40854e+07	70310519	0.68009	0.0885382	0.0283246
Y-62	62790384	5.86445e+07	64241460	0.74074	0.0871242	0.0225878
Y-63	71018595	6.68291e+07	73392064	0.63835	0.0894235	0.0323396
Y-64	70213831	6.60608e+07	72510997	0.64386	0.0889543	0.0316802
Y-65	67574453	6.36782e+07	69933028	0.62292	0.0894409	0.0337262
Y-66	70281730	6.63007e+07	72788073	0.61366	0.0891264	0.0344334
Y-67	69957087	6.58846e+07	72327629	0.63208	0.0890816	0.0327751
Y-7	74022122	7.0246e+07	77235347	0.54027	0.0904937	0.041603
Y-8	68331839	6.4399e+07	70670891	0.62706	0.088748	0.0330978
Y-82	68314672	6.41541e+07	70388480	0.66736	0.0885706	0.0294623
Y-83	65704463	6.18635e+07	67866742	0.63982	0.0884565	0.0318607
Y-84	70866642	6.68163e+07	73371169	0.61791	0.0893388	0.034135
Y-85	70439050	66295394	72813514	0.63571	0.089518	0.0326102
Y-9	70974307	6.70255e+07	73560787	0.60423	0.0888423	0.0351611
Y-96	66300269	62118592	68116883	0.69714	0.0880588	0.0266691
Y-97	65912840	6.16631e+07	67574394	0.71892	0.0874781	0.0245885
Y-98	71689899	6.80414e+07	74840156	0.53664	0.0908435	0.0420931
Y-99	69827690	6.55938e+07	72002179	0.66068	0.0890032	0.0302003
YS-1	75487779	70827580	78034954	0.64659	0.0923608	0.0326415
YS-10	82180070	7.80615e+07	86061349	0.51483	0.0929548	0.045099
YS-102	81788200	7.60324e+07	83867584	0.73461	0.0934232	0.0247937
YS-103	86797194	8.0838e+07	89280269	0.70588	0.0945596	0.0278121
YS-104	82996625	7.72271e+07	85228353	0.72108	0.0938807	0.0261853
YS-105	85976039	8.02421e+07	88623209	0.68415	0.0945705	0.0298699
YS-106	79254923	7.34882e+07	81023272	0.76532	0.0929987	0.0218252
YS-11	81713342	7.78172e+07	86014211	0.47531	0.0952986	0.0500018
YS-116	84992434	7.93313e+07	87593093	0.68522	0.09432	0.0296902
YS-117	66598018	6.18753e+07	68059167	0.76372	0.0908601	0.0214688
YS-118	83247705	7.7597e+07	85633350	0.70314	0.0938459	0.0278588
YS-119	86675291	81162742	89642735	0.65007	0.0945977	0.033103
YS-12	88837913	8.33992e+07	92116925	0.62387	0.0946379	0.0355962
YS-120	86548274	8.08423e+07	89273017	0.67681	0.0944375	0.0305215
YS-13	76963978	7.25388e+07	80047746	0.58932	0.0938057	0.0385241
YS-131	84028896	7.79682e+07	86049644	0.74995	0.0939159	0.0234835
YS-132	81476396	7.57449e+07	83497153	0.73933	0.092845	0.0242015
YS-133	84818864	7.91622e+07	87326655	0.69284	0.0934938	0.0287174
YS-139	81057254	7.57649e+07	83696436	0.66725	0.0947655	0.0315328
YS-14	82920465	7.90304e+07	87359022	0.46707	0.0953375	0.0508082
YS-140	83629043	7.81412e+07	86203948	0.68064	0.0935311	0.0298699
YS-141	80777055	7.55903e+07	83368413	0.66684	0.0932976	0.0310832
YS-147	69539365	6.48667e+07	71722678	0.68155	0.0955901	0.030441
YS-148	65799280	60973631	67371717	0.75423	0.0949669	0.0233397
YS-149	82315402	7.67128e+07	84607830	0.70964	0.0933135	0.0270947
YS-15	90659278	8.63443e+07	95464855	0.4731	0.0955379	0.0503387
YS-150	78454432	7.3816e+07	81886682	0.57473	0.0985592	0.0419146
YS-151	76423789	7.16228e+07	79399207	0.61738	0.0979403	0.0374742
YS-152	57499170	53069623	58488152	0.81748	0.0926432	0.0169091
YS-16	78201480	7.29554e+07	80592647	0.68691	0.0947636	0.0296698
YS-165	88497497	8.23991e+07	91030313	0.70655	0.0948174	0.0278239
YS-166	81096389	7.51201e+07	82833270	0.77482	0.093117	0.0209684
YS-167	74619498	6.90978e+07	76080373	0.79078	0.0917791	0.0192017
YS-168	85550786	79879342	88151265	0.68563	0.0938378	0.0295002
YS-169	76726639	7.09297e+07	78114932	0.80679	0.0919831	0.0177724
YS-17	75479833	7.10116e+07	78384221	0.60606	0.0940568	0.0370532
YS-170	72959056	6.78699e+07	74632966	0.75249	0.0906183	0.0224286
YS-171	83927652	7.78458e+07	85884121	0.75661	0.0935948	0.0227803
YS-172	87794740	8.17152e+07	90274788	0.71026	0.0948175	0.0274722
YS-173	73847802	6.82333e+07	75104549	0.8171	0.0914887	0.0167333
YS-174	86209091	8.01992e+07	88543350	0.72025	0.0942382	0.0263629
YS-175	86532144	8.07525e+07	89125188	0.6903	0.093943	0.0290944
YS-18	65780784	61241595	67690812	0.70384	0.0952746	0.0282169
YS-19	75673892	7.04087e+07	77728493	0.71931	0.094171	0.026433
YS-197	82542139	7.7007e+07	84939069	0.69782	0.0933853	0.0282194
YS-198	80053831	7.48956e+07	82530600	0.6756	0.0925112	0.0300103
YS-199	77512456	7.22523e+07	79583206	0.71753	0.092116	0.0260199
YS-2	70534328	6.59011e+07	72524947	0.69948	0.0913324	0.0274474
YS-20	75484507	7.09069e+07	78238528	0.62436	0.0937082	0.0352003
YS-200	79143205	7.36089e+07	81099799	0.7388	0.0923668	0.0241258
YS-201	79883325	7.46636e+07	82263977	0.68677	0.0923897	0.0289392
YS-21	74669508	7.01066e+07	77307454	0.63366	0.0931459	0.0341228
YS-212	73145094	6.78854e+07	74702012	0.7716	0.0912508	0.0208417
YS-213	79005471	7.40356e+07	81566905	0.65989	0.0923326	0.0314029
YS-214	80424663	75032775	82860157	0.68885	0.094465	0.0293928
YS-215	79831353	7.39561e+07	81504648	0.77833	0.0926152	0.0205301
YS-216	81331850	7.56624e+07	83464437	0.72666	0.0934775	0.0255508
YS-217	78198303	7.22885e+07	79669145	0.80072	0.0926412	0.0184619
YS-218	88116814	8.21941e+07	90774639	0.69025	0.0945263	0.0292794
YS-219	88057183	8.20333e+07	90613514	0.70207	0.0946902	0.0282114
YS-22	79573487	7.5353e+07	83217573	0.53664	0.0945056	0.0437899
YS-220	76266419	7.06481e+07	77821484	0.78322	0.0921777	0.0199825
YS-221	71300991	6.60134e+07	72638557	0.79811	0.0912069	0.018414
YS-23	80504448	7.63081e+07	84273513	0.52682	0.0945185	0.0447242
YS-24	74588421	6.96027e+07	77154797	0.66018	0.0978822	0.0332627
YS-242	78958703	73473838	81057318	0.72326	0.093557	0.0258905
YS-243	76442001	7.07499e+07	77948330	0.79074	0.0923494	0.0193247
YS-244	83966451	7.84481e+07	86530210	0.68278	0.0934018	0.0296285
YS-25	88137000	8.27383e+07	91497516	0.61634	0.0957313	0.0367279
YS-251	89259621	8.32718e+07	91991436	0.6867	0.0947872	0.0296964
YS-252	72351103	6.68751e+07	73645586	0.8088	0.0919328	0.0175772
YS-253	91512256	8.54813e+07	94494104	0.66915	0.0953791	0.0315559
YS-254	80625796	7.50301e+07	82742825	0.72551	0.093213	0.0255857
YS-26	75677553	7.11748e+07	78505088	0.61426	0.0933729	0.0360172
YS-264	77288477	7.14935e+07	78786435	0.7946	0.0925663	0.0190129
YS-265	81619579	7.5669e+07	83448516	0.7649	0.0932254	0.021917
YS-266	74844420	6.92927e+07	76358009	0.78577	0.0925288	0.0198223
YS-267	72440845	6.68889e+07	73644687	0.82181	0.0917355	0.0163466
YS-268	84200106	7.82544e+07	86345483	0.73485	0.093706	0.0248464
YS-27	67974854	6.3181e+07	69795311	0.72477	0.0947666	0.0260828
YS-278	70597038	6.60203e+07	72664462	0.68884	0.0914368	0.0284517
YS-279	73800903	6.91482e+07	76227238	0.65725	0.092867	0.0318303
YS-28	84739682	7.87895e+07	86930891	0.73086	0.0936535	0.0252063
YS-280	74917899	7.02995e+07	77378254	0.65243	0.0914825	0.0317965
YS-281	78439584	7.40019e+07	81507606	0.59124	0.0920857	0.0376409
YS-282	78106753	7.2548e+07	79954877	0.75049	0.0926381	0.0231146
YS-29	87756487	8.22367e+07	90864893	0.63974	0.094956	0.0342091
YS-293	77412781	7.19244e+07	79302131	0.74391	0.0930332	0.0238247
YS-294	77580725	7.21503e+07	79552942	0.73358	0.0930532	0.0247913
YS-295	86647174	8.10794e+07	89607906	0.65284	0.0951762	0.033041
YS-296	84929225	7.93043e+07	87549360	0.68222	0.0941765	0.0299275
YS-3	66151679	6.11672e+07	67608471	0.77383	0.0952728	0.0215475
YS-30	68330474	6.34313e+07	70163899	0.72768	0.0959557	0.0261306
YS-306	87183830	8.23026e+07	90960529	0.56379	0.0951838	0.0415202
YS-307	84060033	7.86062e+07	86722036	0.672	0.093585	0.0306958
YS-308	84551900	7.9186e+07	87445979	0.64963	0.0944581	0.0330956
YS-309	77472111	7.18697e+07	79198924	0.76439	0.0925425	0.0218035
YS-31	71917753	6.70966e+07	73979032	0.7005	0.0930328	0.027863
YS-310	76432676	7.07824e+07	77994188	0.78348	0.0924657	0.0200209
YS-311	83045781	7.74797e+07	85522773	0.69203	0.0940455	0.028963
YS-312	74323410	6.88402e+07	75821469	0.78542	0.0920749	0.0197577
YS-32	73890586	6.92918e+07	76393789	0.64753	0.0929653	0.0327671
YS-328	88961922	8.37292e+07	92534079	0.5943	0.0951532	0.0386037
YS-329	84739770	7.98554e+07	88269399	0.58051	0.0953218	0.039987
YS-33	71828538	6.7138e+07	74039749	0.67962	0.0932172	0.0298652
YS-330	78267082	7.27075e+07	80215297	0.74051	0.0935961	0.0242873
YS-331	74273452	6.88167e+07	75791156	0.78239	0.0920217	0.0200248
YS-332	75956476	7.0454e+07	77664089	0.76316	0.0928369	0.0219872
YS-333	79638626	7.42333e+07	81889387	0.70602	0.0934928	0.0274854
YS-334	86253368	8.06608e+07	89064482	0.66549	0.0943551	0.0315627
YS-34	75971846	7.01889e+07	77266111	0.81712	0.0915956	0.0167507
YS-348	75906641	7.04545e+07	77699258	0.75256	0.093241	0.0230712
YS-349	79120178	7.34672e+07	81044026	0.74609	0.0934905	0.0237383
YS-35	75015278	7.04734e+07	77741407	0.62492	0.0934899	0.0350666
YS-350	81919587	7.63044e+07	84160871	0.71472	0.0933512	0.026631
YS-351	86182637	8.07476e+07	89173172	0.64507	0.0944857	0.0335363
YS-352	83876032	7.82291e+07	86424405	0.68904	0.0948259	0.0294867
YS-353	85265406	8.0201e+07	88660339	0.59867	0.0954124	0.0382915
YS-354	83281242	7.78301e+07	86019496	0.66563	0.0952036	0.0318329
YS-36	75849437	7.13607e+07	78725694	0.60947	0.0935528	0.0365352
YS-369	85838593	7.97867e+07	88088772	0.72896	0.0942464	0.0255444
YS-37	74658472	6.89174e+07	75851586	0.82794	0.0914173	0.0157296
YS-370	88740026	83742307	92635187	0.56199	0.0959989	0.0420484
YS-371	89952299	8.46323e+07	93594360	0.59362	0.0957547	0.0389133
YS-372	83965025	7.85672e+07	86698879	0.6638	0.0937927	0.0315327
YS-373	88526689	8.35713e+07	92404202	0.56101	0.0955895	0.0419625
YS-374	85971735	8.04237e+07	88792336	0.66296	0.0942494	0.0317663
YS-375	91099296	86354991	95562372	0.51527	0.0963494	0.0467033
YS-376	84722103	7.90906e+07	87307125	0.68539	0.0941107	0.0296084
YS-38	76921620	7.26297e+07	80151012	0.57064	0.0938398	0.0402913
YS-39	67504226	6.25692e+07	69202355	0.74399	0.0958515	0.0245386
YS-393	81478219	7.60072e+07	83894403	0.69366	0.0940131	0.0288003
YS-394	83913513	7.8353e+07	86484221	0.68385	0.0940193	0.0297246
YS-395	91795398	86789629	96051658	0.54046	0.0964276	0.0443122
YS-396	85058356	7.94528e+07	87708574	0.67899	0.0941273	0.0302162
YS-397	86715285	8.12754e+07	89771548	0.64028	0.0946422	0.0340449
YS-398	82748885	7.75192e+07	85625732	0.64512	0.0946735	0.0335979
YS-399	87681173	8.16984e+07	90257545	0.69899	0.0948299	0.0285447
YS-4	74410985	6.98039e+07	76977886	0.64219	0.0931955	0.033346
YS-40	71786006	6.68392e+07	74017996	0.68909	0.0969878	0.0301547
YS-41	78417864	7.32254e+07	80892762	0.67722	0.0947846	0.0305948
YS-414	85560350	79685363	87971103	0.70905	0.0941871	0.0274039
YS-415	72049922	6.64681e+07	73167568	0.83317	0.0915635	0.0152752
YS-416	83580780	7.75755e+07	85599457	0.74842	0.0937381	0.0235828
YS-417	87388919	8.13036e+07	89785170	0.71747	0.0944649	0.0266887
YS-418	86134923	8.02933e+07	88638386	0.70001	0.0941479	0.0282436
YS-419	85192859	7.95368e+07	87807083	0.6839	0.0941869	0.0297724
YS-42	78355087	7.30144e+07	80436344	0.71958	0.0922712	0.0258746
YS-420	87691468	8.15188e+07	90032588	0.72502	0.0945634	0.026003
YS-421	91192705	8.54898e+07	94514273	0.63194	0.0954825	0.0351436
YS-422	87427763	8.13343e+07	89855294	0.71511	0.0948299	0.027016
YS-423	86791348	8.07064e+07	89128689	0.72248	0.0944955	0.0262243
YS-43	71838521	6.65498e+07	73404789	0.77151	0.0933859	0.0213374
YS-44	65910320	6.08314e+07	66988995	0.82482	0.0919198	0.0161023
YS-445	84494221	7.87889e+07	87015170	0.69355	0.0945389	0.0289714
YS-446	81256087	7.51918e+07	82933533	0.78332	0.0933482	0.0202264
YS-447	85026696	78884525	87127923	0.7451	0.0946126	0.0241166
YS-448	81705019	7.57854e+07	83568319	0.76059	0.0931327	0.0222967
YS-449	85830261	7.97466e+07	88052854	0.73242	0.0943327	0.0252416
YS-45	75717052	71200659	78525336	0.6166	0.0932779	0.0357628
YS-450	75003828	6.92398e+07	76236711	0.8238	0.091779	0.0161718
YS-451	85616457	7.99063e+07	88313788	0.67918	0.0952007	0.0305426
YS-452	78876948	7.32473e+07	80785712	0.7468	0.0933137	0.0236275
YS-470	84973669	7.88655e+07	87052559	0.74608	0.0940477	0.0238809
YS-471	74060385	6.85866e+07	75575622	0.7832	0.0924773	0.0200493
YS-472	78141170	72350712	79739807	0.78365	0.0926651	0.0200482
YS-473	82414077	7.63884e+07	84252192	0.76626	0.0933369	0.0218168
YS-474	81121851	7.53246e+07	83071195	0.74836	0.0932525	0.0234659
YS-475	80085460	7.40511e+07	81650737	0.79403	0.0930754	0.0191704
YS-476	79946652	7.39868e+07	81550704	0.78793	0.0927512	0.0196694
YS-477	83346366	7.74847e+07	85496044	0.73167	0.0937046	0.0251436
YS-478	76831762	7.13605e+07	78637551	0.75185	0.0925394	0.0229634
YS-479	81951464	7.61482e+07	83992674	0.73979	0.0933943	0.0243022
YS-48	63142982	5.84993e+07	64563057	0.76581	0.0939198	0.0219952
YS-480	82722639	7.67053e+07	84655200	0.75691	0.0939088	0.0228286
YS-481	84413243	7.86262e+07	86794842	0.70845	0.0941142	0.0274394
YS-49	69171254	6.43569e+07	71169517	0.70668	0.0957234	0.0280775
YS-5	78607441	7.43037e+07	82061391	0.55477	0.0945357	0.0420898
YS-50	63421939	5.91384e+07	65302837	0.69488	0.094398	0.0288027
YS-51	67538034	62906111	69176911	0.73865	0.0906487	0.0236911
YS-52	70145923	6.52566e+07	72215718	0.70258	0.0963656	0.0286613
YS-53	80435834	75258342	83179044	0.65367	0.0952247	0.0329796
YS-54	76648282	7.22012e+07	79584075	0.60235	0.0927679	0.0368892
YS-55	87977435	8.19446e+07	90540092	0.70186	0.0949352	0.0283041
YS-56	77694967	7.18834e+07	79181827	0.79628	0.0921724	0.0187778
YS-57	66410475	6.17431e+07	68214847	0.72119	0.0948734	0.0264513
YS-59	79561546	7.36506e+07	81200023	0.78297	0.0929733	0.0201783
YS-6	92617692	8.67329e+07	95947959	0.63861	0.0960424	0.0347091
YS-60	83929155	7.80207e+07	86081483	0.73299	0.0936409	0.0250034
YS-61	84341016	7.83673e+07	86478709	0.73646	0.0937965	0.0247193
YS-62	84999955	7.91812e+07	87396348	0.70829	0.0939985	0.0274198
YS-63	74349060	6.97608e+07	76936378	0.63943	0.093267	0.0336293
YS-64	79421242	7.33445e+07	80883295	0.80606	0.0932063	0.0180761
YS-65	80597023	7.54317e+07	83352834	0.65209	0.0950312	0.033062
YS-66	76779718	71313706	78792785	0.73084	0.0949209	0.0255489
YS-67	78568372	7.32966e+07	80920839	0.69145	0.0942183	0.0290712
YS-68	73945427	6.9318e+07	76501993	0.64413	0.093906	0.0334183
YS-69	76614595	7.2229e+07	79693295	0.58754	0.0936626	0.0386319
YS-7	76608222	7.18041e+07	79643854	0.61279	0.0984347	0.0381151
YS-70	75386497	7.10205e+07	78318997	0.59821	0.0931898	0.037443
YS-71	72091019	6.73889e+07	74362571	0.67427	0.0937796	0.030547
YS-72	85446122	7.95014e+07	87779980	0.71808	0.0943104	0.0265876
YS-73	83851799	7.88475e+07	87003470	0.61358	0.0937431	0.0362247
YS-74	72077271	6.71933e+07	74413349	0.67645	0.0970263	0.0313933
YS-75	82295950	7.72179e+07	85392124	0.62123	0.0957253	0.0362583
YS-76	67226704	62259997	68850529	0.75361	0.0957223	0.0235848
YS-77	86763138	8.06354e+07	89065699	0.72687	0.094652	0.0258524
YS-78	61033175	5.62487e+07	61867107	0.85157	0.0908135	0.0134794
YS-79	90873234	8.49977e+07	93987603	0.65357	0.0956503	0.033136
YS-8	85936095	80821207	89335098	0.60077	0.0953029	0.0380478
YS-80	84019938	7.82069e+07	86308562	0.71751	0.0938687	0.0265168
YS-81	87599022	8.1846e+07	90403136	0.67231	0.0946558	0.0310179
YS-82	84476612	7.87092e+07	86858288	0.70774	0.0938208	0.0274203
YS-83	78259605	7.23166e+07	79731370	0.80151	0.0929975	0.018459
YS-84	73110014	6.7418e+07	74250545	0.83307	0.0920203	0.0153606
YS-85	87930144	8.25012e+07	91118920	0.62997	0.0945767	0.0349958
YS-9	68292169	6.34056e+07	70117913	0.728	0.0957288	0.0260382
Z-1	38652266	3.5513e+07	39958604	0.70615	0.111254	0.0326923
Z-10	47010912	43351318	48559107	0.70272	0.107246	0.0318827
Z-108	50309721	4.6426e+07	51996164	0.69724	0.107126	0.032434
Z-109	51396299	4.75059e+07	53260608	0.67604	0.108048	0.0350035
Z-11	55196671	5.20884e+07	58560080	0.48029	0.110514	0.0574352
Z-110	51758497	4.80094e+07	53789656	0.6486	0.10746	0.0377611
Z-111	47147695	4.43348e+07	49656589	0.52856	0.107172	0.0505249
Z-112	54336642	5.07124e+07	56912402	0.58455	0.108939	0.0452583
Z-113	47447052	43653373	48816033	0.73483	0.105757	0.0280437
Z-114	49929104	4.61397e+07	51662285	0.68616	0.106897	0.0335483
Z-115	53981735	5.02472e+07	56394175	0.60754	0.109	0.0427782
Z-116	54739856	5.11016e+07	57384688	0.57906	0.109491	0.0460895
Z-117	56867357	5.34603e+07	60141885	0.50992	0.111097	0.0544467
Z-118	55484694	5.19966e+07	58426227	0.5425	0.110047	0.0503461
Z-119	50706302	4.68631e+07	52528960	0.67831	0.107861	0.0346982
Z-12	52791519	49015822	55008998	0.63	0.108949	0.0403112
Z-13	50409593	4.65852e+07	52165846	0.6853	0.106979	0.0336667
Z-14	50946584	4.71446e+07	52834264	0.66822	0.107688	0.0357283
Z-143	54231900	5.10251e+07	57328221	0.50877	0.109948	0.0540104
Z-144	54161809	5.03673e+07	56539668	0.61476	0.109169	0.0420565
Z-145	51997172	4.81256e+07	53942033	0.66562	0.107827	0.0360546
Z-146	48389285	4.45504e+07	49848870	0.72453	0.10629	0.0292802
Z-147	49553730	4.56029e+07	51010646	0.73059	0.106012	0.028561
Z-148	51159627	4.72728e+07	52968852	0.68237	0.107536	0.0341564
Z-149	51900553	4.79848e+07	53768774	0.677	0.107571	0.0347455
Z-15	51600187	4.80416e+07	53885881	0.6089	0.108456	0.0424173
Z-150	50759872	4.69921e+07	52632461	0.668	0.107165	0.0355786
Z-16	51177357	4.72045e+07	52877146	0.70035	0.10728	0.032146
Z-168	39978546	3.6919e+07	41586638	0.65548	0.112239	0.0386685
Z-169	40279650	3.71257e+07	41849219	0.66771	0.112871	0.0375053
Z-17	51002655	4.73745e+07	53006559	0.6442	0.106252	0.0378048
Z-170	39467471	3.6321e+07	40936833	0.68167	0.112755	0.0358934
Z-171	38001373	3.48511e+07	39252282	0.71578	0.112126	0.0318684
Z-172	39544392	3.63965e+07	41009121	0.68245	0.112478	0.0357172
Z-173	44921121	4.19602e+07	47071605	0.57928	0.108589	0.0456854
Z-18	50373350	4.64431e+07	52006167	0.70649	0.10697	0.0313966
Z-187	51026083	47186187	52866604	0.67599	0.107448	0.0348144
Z-188	49632608	4.57436e+07	51195772	0.71329	0.106496	0.0305331
Z-189	49924353	4.61138e+07	51616964	0.69243	0.106615	0.0327918
Z-19	53056132	4.92686e+07	55253955	0.6328	0.108324	0.0397768
Z-190	55505306	5.20417e+07	58492961	0.53689	0.110291	0.0510772
Z-191	50711549	4.67963e+07	52405046	0.69806	0.107027	0.0323155
Z-192	52010972	4.82081e+07	54047531	0.65124	0.108043	0.0376809
Z-193	50201321	4.63081e+07	51849682	0.70254	0.106877	0.0317911
Z-194	50055004	4.65298e+07	52019755	0.64212	0.105537	0.0377693
Z-195	52640480	4.8817e+07	54725415	0.64713	0.107965	0.0380981
Z-196	48740449	44857669	50220954	0.72396	0.106794	0.0294798
Z-2	47537193	44310323	49635423	0.60597	0.107284	0.0422728
Z-20	54201693	50587035	56807421	0.5811	0.1095	0.0458695
Z-21	55397146	5.17745e+07	58161685	0.56718	0.109818	0.047532
Z-218	51369691	4.75932e+07	53324170	0.65896	0.107474	0.0366528
Z-219	51932672	4.80766e+07	53905121	0.66159	0.108126	0.0365911
Z-22	51728225	47888691	53675558	0.66349	0.107812	0.0362797
Z-220	52653899	4.9025e+07	55024903	0.60483	0.10904	0.0430897
Z-221	47970245	4.479e+07	50241108	0.58341	0.108498	0.0451993
Z-222	52221007	4.84518e+07	54341289	0.63999	0.10838	0.0390179
Z-223	48834565	4.57252e+07	51390452	0.54885	0.110239	0.0497347
Z-224	48044212	4.46229e+07	50016208	0.63436	0.107831	0.0394271
Z-225	50622231	4.69019e+07	52523317	0.66181	0.107027	0.0361951
Z-226	52364966	4.853e+07	54433380	0.64963	0.108452	0.037999
Z-3	37891362	3.47471e+07	39064246	0.72832	0.110514	0.0300245
Z-51	53902534	5.01642e+07	56327363	0.60656	0.109417	0.0430489
Z-52	48811551	4.49231e+07	50253815	0.72944	0.106077	0.0286996
Z-53	54614608	5.09089e+07	57149345	0.59382	0.109196	0.0443529
Z-59	47712078	4.3839e+07	49041949	0.7444	0.106091	0.027117
Z-60	49210920	4.54663e+07	50893563	0.68996	0.10664	0.033062
Z-61	52753183	4.89955e+07	54975623	0.62836	0.108778	0.0404259
Z-69	50493390	4.66731e+07	52276002	0.68184	0.10718	0.0341
Z-70	52997118	4.92267e+07	55212051	0.62994	0.108407	0.0401168
Z-71	50817211	4.68753e+07	52503455	0.70039	0.107197	0.0321168
Z-77	51987099	4.82464e+07	54087628	0.6404	0.107996	0.0388357
Z-78	50350062	46407837	51983889	0.70699	0.107265	0.0314295
Z-79	49811750	4.59598e+07	51455455	0.70091	0.106803	0.0319442
Z-80	53954022	5.01325e+07	56258615	0.62381	0.108892	0.0409643
Z-81	52696268	4.90077e+07	55001386	0.61541	0.108974	0.0419102
Z-82	53612757	4.98452e+07	55921065	0.62009	0.108651	0.041278
Z-83	51388043	4.76785e+07	53430740	0.64488	0.107657	0.0382307
Z-84	53119998	49435659	55448732	0.61272	0.108444	0.041998
Z-85	55559225	5.23333e+07	58688146	0.50763	0.108281	0.0533144
Z-86	52066850	4.81316e+07	53953284	0.67596	0.107902	0.0349642
Z-9	55302963	5.15582e+07	57907942	0.58975	0.109652	0.0449848

## Sheet: Supplementary Table 6
Supplementary Table 6 Fst between chromosome blocks among three subgroups of Lincang tea
CHROM	BIN_START	BIN_END	fst(group1-group2)	fst(group1-group3)	fst (group2-group3)
1	1	100000	0.0637947	0.131719	0.0663565
1	100001	200000	0.0193143	0.0441961	0.0187612
1	200001	300000	0.0155236	0.218588	0.135245
1	300001	400000	0.0247402	0.0806408	0.0496019
1	400001	500000	0.0143277	0.0489708	0.0282815
1	500001	600000	0.0133966	0.0589855	0.0317642
1	600001	700000	0.050731	0.334242	0.249927
1	700001	800000	0.107788	0.331496	0.213313
1	800001	900000	0.0248455	0.0695081	0.0204233
1	900001	1000000	0.0487122	0.121237	0.0637168
1	1000001	1100000	0.0379713	0.109681	0.0589665
1	1100001	1200000	0.0405421	0.155546	0.108294
1	1200001	1300000	0.092573	0.36861	0.249924
1	1300001	1400000	0.146707	0.359897	0.230484
1	1400001	1500000	0.0363566	0.0501746	-0.0284838
1	1500001	1600000	0.0955848	0.250683	0.120499
1	1600001	1700000	0.0596185	0.122379	0.0196563
1	1700001	1800000	0.189927	0.52365	0.337275
1	1800001	1900000	0.0857616	0.25367	0.123307
1	1900001	2000000	0.0640725	0.234015	0.151092
1	2000001	2100000	0.0582868	0.164276	0.121953
1	2100001	2200000	0.127124	0.353172	0.236716
1	2200001	2300000	0.0324134	0.104691	0.0593986
1	2300001	2400000	0.140394	0.427301	0.280792
1	2400001	2500000	0.0782786	0.312438	0.171016
1	2500001	2600000	0.0598168	0.175276	0.109888
1	2600001	2700000	0.0480494	0.175056	0.105383
1	2700001	2800000	0.0875845	0.177302	0.153457
1	2800001	2900000	0.0955598	0.178886	0.160238
1	2900001	3000000	0.215497	0.338879	0.175716
1	3000001	3100000	0.0391611	0.108791	0.0534432
1	3100001	3200000	0.0681155	0.363677	0.256535
1	3200001	3300000	0.0518876	0.280326	0.177802
1	3300001	3400000	0.0295852	0.217736	0.164174
1	3400001	3500000	0.0285307	0.242462	0.197432
1	3500001	3600000	0.049919	0.249137	0.146911
1	3600001	3700000	0.0247946	0.0986291	0.062804
1	3700001	3800000	0.0950966	0.194906	0.0685089
1	3800001	3900000	0.0260838	0.146207	0.0552924
1	3900001	4000000	0.0112819	0.0235862	0.00813257
1	4000001	4100000	0.0266151	0.117412	0.0625062
1	4100001	4200000	0.0455831	-0.0490399	-0.0141337
1	4200001	4300000	0.0219066	0.0859087	0.0811472
1	4300001	4400000	0.150188	0.53092	0.361886
1	4400001	4500000	0.367668	0.400514	0.218219
1	4500001	4600000	0.0440936	0.106782	0.052286
1	4600001	4700000	0.0937574	0.178212	0.0726238
1	4700001	4800000	0.0643275	0.0845995	0.0469209
1	4800001	4900000	0.225892	0.294867	0.23017
1	4900001	5000000	0.240696	0.509287	0.303497
1	5000001	5100000	0.218744	0.448072	0.296437
1	5100001	5200000	0.248502	0.501657	0.312961
1	5200001	5300000	0.12721	0.311214	0.2658
1	5300001	5400000	0.205043	0.256974	0.0705701
1	5400001	5500000	0.137816	0.220421	0.0665554
1	5500001	5600000	0.205685	0.28923	0.169787
1	5600001	5700000	0.112825	0.278675	0.195228
1	5700001	5800000	0.109659	0.378423	0.28638
1	5800001	5900000	0.0879521	0.30853	0.230147
1	5900001	6000000	0.204277	0.522985	0.323131
1	6000001	6100000	0.107104	0.384373	0.269365
1	6500001	6600000	0.0644907	0.0837929	-0.000135308
1	6600001	6700000	0.0334143	0.0171695	-0.0103729
1	6700001	6800000	0.0167377	0.0857062	0.0462901
1	6800001	6900000	0.0219317	0.0469479	0.0227736
1	6900001	7000000	0.0644152	0.0896959	0.0724239
1	7000001	7100000	0.0449104	0.0549042	0.0796353
1	7100001	7200000	0.0272643	0.0735638	0.0640451
1	7200001	7300000	0.015475	0.0577914	0.0563977
1	7300001	7400000	0.0171981	0.0810374	0.0729004
1	7400001	7500000	0.0302326	0.113019	0.111938
1	7500001	7600000	0.138726	0.360406	0.239774
1	7600001	7700000	0.232098	0.406557	0.11302
1	7700001	7800000	0.260483	0.379206	0.0490902
1	7800001	7900000	0.080342	0.126575	0.0513941
1	7900001	8000000	0.0546225	0.206017	0.149308
1	8000001	8100000	0.0818989	0.222329	0.138189
1	8100001	8200000	0.0518804	0.169642	0.103252
1	8200001	8300000	0.118552	0.363429	0.264191
1	8300001	8400000	0.0775724	0.251222	0.195877
1	8400001	8500000	0.0640502	0.12717	0.0741983
1	8500001	8600000	0.0309767	0.16353	0.129416
1	8600001	8700000	0.0327614	0.115283	0.0772783
1	8700001	8800000	0.228292	0.339545	0.215784
1	8800001	8900000	0.181205	0.394843	0.258399
1	8900001	9000000	0.100093	0.161889	0.064409
1	9000001	9100000	0.14646	0.320897	0.21899
1	9100001	9200000	0.127485	0.270635	0.178598
1	9200001	9300000	0.0403987	0.115104	0.0727796
1	9300001	9400000	0.0449464	0.180077	0.0984378
1	9400001	9500000	0.0625071	0.065766	0.0211552
1	9500001	9600000	0.0318527	0.139553	0.0925179
1	9600001	9700000	0.0821936	0.314559	0.214996
1	9700001	9800000	0.0826257	0.229726	0.147047
1	9800001	9900000	0.257121	0.381247	0.204662
1	9900001	10000000	0.180276	0.388738	0.204827
1	10000001	10100000	0.100598	0.358807	0.255033
1	10100001	10200000	0.10164	0.37446	0.264821
1	10200001	10300000	0.0758935	0.109847	0.0741077
1	10300001	10400000	0.0643298	0.162664	0.105672
1	10400001	10500000	0.0466851	0.101702	0.0477925
1	10500001	10600000	0.108529	0.174344	0.0777753
1	10600001	10700000	0.129708	0.371894	0.21617
1	10700001	10800000	0.0767657	0.178748	0.115678
1	10800001	10900000	0.247442	0.382015	0.217814
1	10900001	11000000	0.1559	0.288353	0.170861
1	11000001	11100000	0.0919957	0.310495	0.195632
1	11100001	11200000	0.0784666	0.264081	0.190746
1	11200001	11300000	0.0912567	0.279431	0.173898
1	11300001	11400000	0.197428	0.374962	0.218065
1	11400001	11500000	0.0686712	0.222491	0.172605
1	11500001	11600000	0.0452857	0.242991	0.181627
1	11600001	11700000	0.0928182	0.279629	0.170299
1	11700001	11800000	0.0384552	0.165208	0.134052
1	11800001	11900000	0.121144	0.26651	0.241267
1	11900001	12000000	0.053824	0.242418	0.192516
1	12000001	12100000	0.0344484	0.0922192	0.0816911
1	12100001	12200000	0.0739786	0.108256	0.025185
1	12200001	12300000	0.105083	0.227586	0.130336
1	12300001	12400000	0.124613	0.301297	0.226085
1	12400001	12500000	0.137849	0.304118	0.153429
1	12500001	12600000	0.109213	0.18262	0.0753376
1	12600001	12700000	0.286139	0.667489	0.390413
1	12700001	12800000	0.142409	0.400528	0.250085
1	12800001	12900000	0.0573866	0.193136	0.152592
1	12900001	13000000	0.0724113	0.23446	0.170541
1	13000001	13100000	0.0882577	0.273301	0.180296
1	13100001	13200000	0.0439648	0.165641	0.109372
1	13200001	13300000	0.0657042	0.227506	0.154341
1	13300001	13400000	0.189729	0.294267	0.227732
1	13400001	13500000	0.0771809	0.314973	0.240506
1	13500001	13600000	0.126458	0.361691	0.183792
1	13600001	13700000	0.0628963	0.203703	0.0810177
1	13700001	13800000	0.0240073	0.059849	0.03114
1	13800001	13900000	0.0952868	0.182849	0.0818637
1	13900001	14000000	0.0394537	0.0917352	0.0600899
1	14000001	14100000	0.0366055	0.0887668	0.0591521
1	14100001	14200000	0.0765906	0.0964576	0.0601041
1	14200001	14300000	0.0867541	0.124157	0.0498952
1	14300001	14400000	0.0323425	0.110666	0.0801331
1	14400001	14500000	0.0650674	0.17935	0.0793286
1	14500001	14600000	0.0864619	0.287361	0.202844
1	14600001	14700000	0.14196	0.412055	0.260495
1	14700001	14800000	0.229712	0.438472	0.252611
1	14800001	14900000	0.13355	0.253569	0.159453
1	14900001	15000000	0.154359	0.233226	0.121129
1	15000001	15100000	0.290975	0.453603	0.230564
1	15100001	15200000	0.207554	0.30712	0.0951951
1	15200001	15300000	0.171113	0.468287	0.316546
1	15300001	15400000	0.20065	0.394817	0.194965
1	15400001	15500000	0.0772205	0.312965	0.222064
1	15500001	15600000	0.10226	0.282375	0.165752
1	15600001	15700000	0.195809	0.491265	0.330713
1	15700001	15800000	0.1753	0.243723	0.0263219
1	15800001	15900000	0.0806392	0.234918	0.138744
1	15900001	16000000	0.0747581	0.215787	0.135799
1	16000001	16100000	0.128663	0.206176	0.136607
1	16100001	16200000	0.136904	0.382045	0.243317
1	16200001	16300000	0.116248	0.243698	0.159154
1	16300001	16400000	0.197473	0.260523	0.159174
1	16400001	16500000	0.118147	0.209643	0.138974
1	16500001	16600000	0.0323272	0.0989319	0.0455528
1	16600001	16700000	0.202205	0.375453	0.234638
1	16700001	16800000	0.153371	0.29182	0.187401
1	16800001	16900000	0.124688	0.147717	0.11306
1	16900001	17000000	0.0833866	0.204881	0.143934
1	17000001	17100000	0.0983028	0.157335	0.0633066
1	17100001	17200000	0.0783561	0.0963244	0.0284135
1	17200001	17300000	0.105105	0.209743	0.159661
1	17300001	17400000	0.187389	0.341055	0.189214
1	17400001	17500000	0.0905596	0.227482	0.175343
1	17500001	17600000	0.165829	0.230535	0.17046
1	17600001	17700000	0.223947	0.288417	0.175251
1	17700001	17800000	0.187382	0.397998	0.248841
1	17800001	17900000	0.117067	0.231845	0.108828
1	17900001	18000000	0.0716177	0.244721	0.199108
1	18000001	18100000	0.0883938	0.200286	0.145415
1	18100001	18200000	0.166515	0.252793	0.122267
1	18200001	18300000	0.0104826	0.0766999	0.0614399
1	18300001	18400000	0.344642	0.524769	0.26659
1	18400001	18500000	0.20482	0.490129	0.287907
1	18500001	18600000	0.177195	0.246585	0.199068
1	18600001	18700000	0.20134	0.424467	0.269941
1	18700001	18800000	0.0543393	0.106573	0.0309082
1	18800001	18900000	0.177098	0.142023	0.0620242
1	18900001	19000000	0.0793865	0.267351	0.243239
1	19000001	19100000	0.0501431	0.133742	0.0594017
1	19100001	19200000	0.176711	0.394952	0.2338
1	19200001	19300000	0.376841	0.439674	0.192787
1	19300001	19400000	0.099979	0.205033	0.160365
1	19400001	19500000	0.152406	0.247951	0.182625
1	19500001	19600000	0.161872	0.279616	0.201721
1	19600001	19700000	0.0795395	0.164064	0.112886
1	19700001	19800000	0.171302	0.308809	0.1618
1	19800001	19900000	0.152987	0.359716	0.211606
1	19900001	20000000	0.0993231	0.252368	0.171643
1	20000001	20100000	0.0821464	0.203518	0.110537
1	20100001	20200000	0.230474	0.2825	0.151185
1	20200001	20300000	0.182789	0.283403	0.176376
1	20300001	20400000	0.192438	0.383539	0.202463
1	20400001	20500000	0.293581	0.3108	0.183248
1	20500001	20600000	0.216818	0.464653	0.175023
1	20600001	20700000	0.13447	0.274488	0.0967826
1	20700001	20800000	0.0679521	0.0964292	0.0282276
1	20800001	20900000	0.0824076	0.103193	0.0374346
1	20900001	21000000	0.0509809	0.202861	0.139274
1	21000001	21100000	0.135719	0.411801	0.274051
1	21100001	21200000	0.0734299	0.250889	0.188021
1	21200001	21300000	0.157795	0.228295	0.197433
1	21300001	21400000	0.187995	0.334821	0.227142
1	21400001	21500000	0.106556	0.231668	0.17345
1	21500001	21600000	0.183047	0.288992	0.180759
1	21600001	21700000	0.296536	0.315292	0.174934
1	21700001	21800000	0.129409	0.25442	0.183876
1	21800001	21900000	0.105369	0.280263	0.202825
1	21900001	22000000	0.121556	0.223403	0.128268
1	22000001	22100000	0.165771	0.320139	0.191613
1	22100001	22200000	0.104242	0.272313	0.148052
1	22200001	22300000	0.0528003	0.190997	0.0996378
1	22300001	22400000	0.0396604	0.181988	0.102263
1	22400001	22500000	0.111463	0.249053	0.132019
1	22500001	22600000	0.0599757	0.166748	0.080841
1	22600001	22700000	0.0401154	0.0301161	0.074046
1	22700001	22800000	0.0685905	0.19029	0.101683
1	22800001	22900000	0.0655503	0.0760228	0.0169993
1	22900001	23000000	0.0400244	0.0456935	0.0168298
1	23000001	23100000	0.16049	0.221272	0.116035
1	23100001	23200000	0.0755325	0.189185	0.170911
1	23200001	23300000	0.0478227	0.176785	0.118019
1	23300001	23400000	0.0960024	0.415885	0.311692
1	23400001	23500000	0.0660265	0.225975	0.16354
1	23500001	23600000	0.0539317	0.127592	0.0791633
1	23600001	23700000	0.0487665	0.154289	0.113286
1	23700001	23800000	0.0801152	0.175842	0.130993
1	23800001	23900000	0.3116	0.622341	0.429207
1	23900001	24000000	0.0781895	0.175225	0.144861
1	24000001	24100000	0.168866	0.37069	0.265636
1	24100001	24200000	0.0710643	0.184224	0.108338
1	24200001	24300000	0.138975	0.192566	0.0373894
1	24300001	24400000	0.128832	0.261977	0.16631
1	24400001	24500000	0.139346	0.25885	0.183702
1	24500001	24600000	0.117514	0.104901	0.0192614
1	24600001	24700000	0.0658738	0.155476	0.113904
1	24700001	24800000	0.0615501	0.134487	0.0739736
1	24800001	24900000	0.0551183	0.104454	0.0474406
1	24900001	25000000	0.148623	0.228388	0.156227
1	25000001	25100000	0.131919	0.24189	0.16197
1	25100001	25200000	0.0701663	0.343212	0.280605
1	25200001	25300000	0.172183	0.225672	0.162485
1	25300001	25400000	0.191472	0.357373	0.184932
1	25400001	25500000	0.116737	0.21283	0.107849
1	25500001	25600000	0.0576975	0.245683	0.174245
1	25600001	25700000	0.092931	0.19273	0.0838314
1	25700001	25800000	0.12799	0.203555	0.0834368
1	25800001	25900000	0.158721	0.277741	0.174397
1	25900001	26000000	0.147814	0.406957	0.295333
1	26000001	26100000	0.217235	0.583417	0.376061
1	26100001	26200000	0.140721	0.308247	0.185663
1	26200001	26300000	0.155712	0.260136	0.180409
1	26300001	26400000	0.0388822	0.409587	0.344154
1	26400001	26500000	0.163561	0.438627	0.281779
1	26500001	26600000	0.221063	0.500438	0.32148
1	26600001	26700000	0.224373	0.217519	0.101923
1	26700001	26800000	0.232719	0.38937	0.229815
1	26800001	26900000	0.131763	0.237633	0.121653
1	26900001	27000000	0.11666	0.285405	0.158235
1	27000001	27100000	0.13787	0.293767	0.173198
1	27100001	27200000	0.139291	0.297098	0.16241
1	27200001	27300000	0.278107	0.378241	0.258834
1	27300001	27400000	0.277004	0.441983	0.229666
1	27400001	27500000	0.0951805	0.229916	0.133357
1	27500001	27600000	0.0667351	0.189147	0.115802
1	27600001	27700000	0.227189	0.323103	0.170107
1	27700001	27800000	0.177274	0.325342	0.198334
1	27800001	27900000	0.0962342	0.190608	0.127207
1	27900001	28000000	0.114066	0.284481	0.161032
1	28000001	28100000	0.100506	0.220308	0.130883
1	28100001	28200000	0.0762702	0.203483	0.140319
1	28200001	28300000	0.248266	0.398659	0.231586
1	28300001	28400000	0.118076	0.265605	0.139968
1	28400001	28500000	0.0707866	0.18937	0.119228
1	28500001	28600000	0.104597	0.277668	0.183629
1	28600001	28700000	0.135351	0.221216	0.115949
1	28700001	28800000	0.219311	0.352735	0.180527
1	28800001	28900000	0.1962	0.433453	0.239111
1	28900001	29000000	0.100569	0.177512	0.0891228
1	29000001	29100000	0.0923686	0.145005	0.0441712
1	29100001	29200000	0.326934	0.582862	0.2316
1	29200001	29300000	0.135847	0.22355	0.0549619
1	29300001	29400000	0.0617221	0.164186	0.0948947
1	29400001	29500000	0.086069	0.21357	0.145568
1	29500001	29600000	0.0542325	0.11795	0.0677051
1	29600001	29700000	0.0651552	0.126847	0.111497
1	29700001	29800000	0.0333236	0.114359	0.0716274
1	29800001	29900000	0.0769393	0.246356	0.114816
1	29900001	30000000	0.0697768	0.159185	0.0748297
1	30000001	30100000	0.111446	0.193461	0.123641
1	30100001	30200000	0.0488579	0.0967535	0.0317674
1	30200001	30300000	0.0456058	0.147439	0.0904721
1	30300001	30400000	0.0621194	0.141588	0.064824
1	30400001	30500000	0.28071	0.34161	0.150311
1	30500001	30600000	0.152723	0.315337	0.200447
1	30600001	30700000	0.109889	0.328644	0.215831
1	30700001	30800000	0.0765734	0.209125	0.125311
1	30800001	30900000	0.084642	0.277448	0.140563
1	30900001	31000000	0.109811	0.203492	0.157591
1	31000001	31100000	0.135734	0.299514	0.157217
1	31100001	31200000	0.145625	0.379118	0.26853
1	31200001	31300000	0.0141482	0.0467195	0.0245114
1	31300001	31400000	0.105215	0.245411	0.121287
1	31400001	31500000	0.0837639	0.115586	0.052268
1	31500001	31600000	0.183247	0.263705	0.15285
1	31600001	31700000	0.014347	0.0870987	0.0597641
1	31700001	31800000	0.0511604	0.205571	0.141494
1	31800001	31900000	0.0735076	0.15731	0.0783945
1	31900001	32000000	0.0411817	0.124418	0.0672276
1	32000001	32100000	0.158634	0.42896	0.212735
1	32100001	32200000	0.0531351	0.147808	0.0739232
1	32200001	32300000	0.0294803	0.0677614	0.0432333
1	32300001	32400000	0.137852	0.468047	0.306211
1	32400001	32500000	0.0554759	0.232205	0.178942
1	32500001	32600000	0.0134461	0.0518078	0.032738
1	32600001	32700000	0.0544046	0.1156	0.0354437
1	32700001	32800000	0.0292039	0.0573305	0.0194073
1	32800001	32900000	0.122839	0.207366	0.200336
1	32900001	33000000	0.148654	0.334593	0.230118
1	33000001	33100000	0.130519	0.295921	0.186771
1	33100001	33200000	0.208541	0.51229	0.345319
1	33200001	33300000	0.0966338	0.397667	0.316601
1	33300001	33400000	0.0157434	0.0554283	0.024111
1	33400001	33500000	0.0292523	0.121668	0.0765048
1	33500001	33600000	0.0161636	-0.016991	-0.0335553
1	33600001	33700000	0.335504	0.479208	0.28692
1	33700001	33800000	0.158543	0.399982	0.26158
1	33800001	33900000	0.0591913	0.390756	0.326243
1	33900001	34000000	0.120229	0.218111	0.139738
1	34000001	34100000	0.152104	0.359505	0.233074
1	34100001	34200000	0.0583847	0.219732	0.141492
1	34200001	34300000	0.0756839	0.214356	0.140387
1	34300001	34400000	0.0824364	0.283214	0.184196
1	34400001	34500000	0.108788	0.295871	0.195434
1	34500001	34600000	0.168223	0.260548	0.162896
1	34600001	34700000	0.0409567	0.117341	0.0748766
1	34700001	34800000	0.135814	0.299309	0.144132
1	34800001	34900000	0.153609	0.240676	0.134867
1	34900001	35000000	0.0874154	0.165441	0.0564642
1	35000001	35100000	0.0604496	0.227441	0.140397
1	35100001	35200000	0.0352251	0.121809	0.0726227
1	35200001	35300000	0.0806791	0.25304	0.151756
1	35300001	35400000	0.139639	0.399173	0.249799
1	35400001	35500000	0.221821	0.413174	0.175153
1	35500001	35600000	0.113374	0.169919	0.125373
1	35600001	35700000	0.0716241	0.196795	0.158381
1	35700001	35800000	0.167032	0.239614	0.0712394
1	35800001	35900000	0.126429	0.334213	0.158962
1	35900001	36000000	0.108714	0.421753	0.247882
1	36000001	36100000	0.118311	0.217811	0.0661572
1	36100001	36200000	0.0880579	0.324258	0.216934
1	36200001	36300000	0.0914011	0.157697	0.0668135
1	36300001	36400000	0.0587709	0.286674	0.171153
1	36400001	36500000	0.0330343	0.159568	0.0863796
1	36500001	36600000	0.0840967	0.25665	0.112084
1	36600001	36700000	0.0848227	0.180075	0.0894871
1	36700001	36800000	0.0828168	0.293336	0.218349
1	36800001	36900000	0.136257	0.375913	0.248013
1	36900001	37000000	0.113328	0.283271	0.16726
1	37000001	37100000	0.0551694	0.169235	0.116198
1	37100001	37200000	0.0234585	0.0568717	0.0315277
1	37200001	37300000	0.0794537	0.173513	0.086957
1	37300001	37400000	0.0357924	0.148956	0.105605
1	37600001	37700000	0.0629695	0.382655	0.308589
1	37700001	37800000	0.164906	0.31255	0.192875
1	37800001	37900000	0.174497	0.472589	0.314273
1	37900001	38000000	0.0636946	0.184657	0.139344
1	38000001	38100000	0.0645971	0.221371	0.177761
1	38100001	38200000	0.0729673	0.224564	0.127368
1	38200001	38300000	0.11558	0.356731	0.201888
1	38300001	38400000	0.186372	0.501498	0.305347
1	38400001	38500000	0.141453	-0.00952251	-0.0711062
1	38500001	38600000	0.279005	0.32302	0.00524308
1	38600001	38700000	0.105078	0.230873	0.158695
1	38700001	38800000	0.146825	0.341708	0.220704
1	38800001	38900000	0.0409297	0.078075	0.0247265
1	38900001	39000000	0.0404842	0.166617	0.112282
1	39000001	39100000	0.0541696	0.287632	0.248161
1	39100001	39200000	0.0838866	0.274159	0.177705
1	39200001	39300000	0.160345	0.232526	0.106754
1	39300001	39400000	0.0253184	0.168987	0.1236
1	39400001	39500000	0.01709	0.0929346	0.0704961
1	39500001	39600000	0.250028	0.399007	0.105846
1	39600001	39700000	0.224767	0.417538	0.26547
1	39700001	39800000	0.196485	0.623618	0.446447
1	39800001	39900000	0.172355	0.488495	0.308163
1	39900001	40000000	0.106871	0.383666	0.266869
1	40000001	40100000	0.06826	0.170688	0.106469
1	40100001	40200000	0.0978476	0.406141	0.315478
1	40200001	40300000	0.177723	0.447777	0.316139
1	40300001	40400000	0.0787779	0.218081	0.151742
1	40400001	40500000	0.0363192	0.312848	0.258158
1	40500001	40600000	0.0367227	0.330172	0.273819
1	40600001	40700000	0.124856	0.278644	0.204234
1	40700001	40800000	0.055515	0.173782	0.126463
1	40800001	40900000	0.098484	0.175049	0.11962
1	40900001	41000000	0.1798	0.232882	0.119125
1	41000001	41100000	0.172813	0.442702	0.249316
1	41100001	41200000	0.0821742	0.372925	0.264324
1	41200001	41300000	0.104108	0.22588	0.130382
1	41300001	41400000	0.101598	0.21698	0.143459
1	41400001	41500000	0.037244	0.292929	0.285678
1	41500001	41600000	0.0873008	0.19275	0.139042
1	41600001	41700000	0.114179	0.279971	0.180848
1	41700001	41800000	0.17702	0.322623	0.178386
1	41800001	41900000	0.148473	0.299783	0.154505
1	41900001	42000000	0.174245	0.375307	0.235167
1	42000001	42100000	0.126442	0.205023	0.134652
1	42100001	42200000	0.0537434	0.122912	0.0648977
1	42200001	42300000	0.109323	0.279188	0.146233
1	42300001	42400000	0.199329	0.453983	0.245098
1	42400001	42500000	0.0514981	0.265036	0.18621
1	42500001	42600000	0.104468	0.262228	0.162125
1	42600001	42700000	0.183766	0.405351	0.231682
1	42700001	42800000	0.157461	0.319711	0.14706
1	42800001	42900000	0.0473076	0.168222	0.0931869
1	42900001	43000000	0.0591603	0.259934	0.217924
1	43000001	43100000	0.169395	0.373069	0.209664
1	43100001	43200000	0.23155	0.425226	0.255781
1	43200001	43300000	0.102893	0.33385	0.233504
1	43300001	43400000	0.0467933	0.152127	0.152958
1	43400001	43500000	0.0471557	0.173203	0.141358
1	43500001	43600000	0.110005	0.330385	0.214902
1	43600001	43700000	0.246528	0.504507	0.263104
1	43700001	43800000	0.0651625	0.185637	0.104401
1	43800001	43900000	0.158818	0.216109	0.14129
1	43900001	44000000	0.109616	0.242544	0.128397
1	44000001	44100000	0.0550318	0.194758	0.161198
1	44100001	44200000	0.154334	0.297203	0.192145
1	44200001	44300000	0.092138	0.088846	0.0293971
1	44300001	44400000	0.0431566	0.0794948	0.0492401
1	44400001	44500000	0.0805523	0.17378	0.0831681
1	44500001	44600000	0.0113728	0.112318	0.0748031
1	44600001	44700000	0.0358246	0.149606	0.0911431
1	44700001	44800000	0.0325914	0.175827	0.125927
1	44800001	44900000	0.0510406	0.194133	0.147862
1	44900001	45000000	0.0334189	0.167001	0.130586
1	45000001	45100000	0.078461	0.0675902	0.0506209
1	45100001	45200000	0.0617951	0.0725521	0.0813533
1	45200001	45300000	0.0626722	0.0599864	0.049665
1	45300001	45400000	0.138171	0.323245	0.163032
1	45400001	45500000	0.200975	0.443632	0.227127
1	45500001	45600000	0.0525045	0.194258	0.126654
1	45600001	45700000	0.0439111	0.250366	0.182097
1	45700001	45800000	0.0741416	0.121887	0.0551513
1	45800001	45900000	0.138919	0.285602	0.164801
1	45900001	46000000	0.0611416	0.142843	0.100609
1	46000001	46100000	0.122884	0.213551	0.115281
1	46100001	46200000	0.0914014	0.303686	0.207291
1	46200001	46300000	0.0669059	0.333095	0.225254
1	46300001	46400000	0.134182	0.225466	0.163997
1	46400001	46500000	0.220194	0.236216	0.159126
1	46500001	46600000	0.0671919	0.0859293	0.127001
1	46600001	46700000	0.114535	0.259062	0.180528
1	46700001	46800000	0.112269	0.245409	0.186443
1	46800001	46900000	0.114013	0.261886	0.133354
1	46900001	47000000	0.0836303	0.220508	0.140575
1	47000001	47100000	0.0494577	0.162706	0.097898
1	47100001	47200000	0.0523891	0.228009	0.15549
1	47200001	47300000	0.16572	0.151558	0.0538677
1	47300001	47400000	0.18428	0.169602	0.0429969
1	47400001	47500000	0.0358344	0.0883443	0.0472357
1	47500001	47600000	0.0437389	0.15528	0.106874
1	47600001	47700000	0.0413825	0.0909359	0.0517849
1	47700001	47800000	0.0546517	0.313028	0.254168
1	47800001	47900000	0.0631127	0.255753	0.189843
1	47900001	48000000	0.131388	0.252393	0.147315
1	48000001	48100000	0.177555	0.490201	0.294479
1	48100001	48200000	0.189354	0.223848	0.138808
1	48200001	48300000	0.0782698	0.237934	0.193897
1	48300001	48400000	0.0597509	0.265674	0.225108
1	48400001	48500000	0.0603046	0.197264	0.105603
1	48500001	48600000	0.0499845	0.340918	0.213608
1	48600001	48700000	0.0604338	0.356389	0.243161
1	48700001	48800000	0.0979617	0.282785	0.120803
1	48800001	48900000	0.0400091	0.217704	0.15512
1	48900001	49000000	0.0249048	0.200065	0.159629
1	49000001	49100000	0.0855321	0.170764	0.0846382
1	49100001	49200000	0.043621	0.20174	0.19865
1	49200001	49300000	0.04278	0.191146	0.149917
1	49300001	49400000	0.0293412	0.208934	0.152606
1	49400001	49500000	0.0227245	0.165138	0.106719
1	49500001	49600000	0.0710947	0.13131	0.0426441
1	49600001	49700000	0.0352287	0.0386087	0.0300588
1	49700001	49800000	0.047921	0.160845	0.0927658
1	49800001	49900000	0.0385912	0.372151	0.326754
1	49900001	50000000	0.021141	0.113583	0.0823243
1	50000001	50100000	0.097952	0.204364	0.165253
1	50100001	50200000	0.12969	0.45811	0.317345
1	50200001	50300000	0.125861	0.304506	0.231483
1	50300001	50400000	0.0581379	0.115423	0.109842
1	50400001	50500000	0.0568216	0.112506	0.103242
1	50500001	50600000	0.0317675	0.124898	0.100299
1	50600001	50700000	0.0544429	0.200037	0.167646
1	50700001	50800000	0.0582904	0.168739	0.219449
1	50800001	50900000	0.068635	0.120563	0.209997
1	50900001	51000000	0.0515331	0.189066	0.261253
1	51000001	51100000	0.0303657	0.112303	0.0850002
1	51100001	51200000	0.0363625	0.120215	0.0680935
1	51200001	51300000	0.139567	0.311727	0.224793
1	51300001	51400000	0.239912	0.434449	0.267488
1	51400001	51500000	0.0970083	0.172574	0.0885056
1	51500001	51600000	0.0670191	0.207961	0.231478
1	51600001	51700000	0.0737108	0.164046	0.130881
1	51700001	51800000	0.0921568	0.258819	0.177967
1	51800001	51900000	0.0772094	0.23213	0.137586
1	51900001	52000000	0.0591761	0.194765	0.137768
1	52000001	52100000	0.0350226	0.119045	0.0817698
1	52100001	52200000	0.0151361	0.0421055	0.0201424
1	52200001	52300000	0.0382652	0.203103	0.149903
1	52300001	52400000	0.0191435	0.0708472	0.0528026
1	52400001	52500000	0.024298	0.14195	0.0951196
1	52500001	52600000	0.128577	0.453049	0.267756
1	52600001	52700000	0.0605253	0.175666	0.126609
1	52700001	52800000	0.23264	0.28287	0.242377
1	52800001	52900000	0.101811	0.251945	0.128784
1	52900001	53000000	0.0577275	0.217477	0.139641
1	53100001	53200000	0.0639187	0.2175	0.13701
1	53200001	53300000	0.0649136	0.259389	0.185719
[truncated: 32,366 more rows]

## Sheet: Supplementary Table 7
Supplementary Table 7 π values between chromosome blocks of three subgroups of lincang tea
[truncated: 32,893 more rows]

[truncated: 7 more sheets: Supplementary Table 8, Supplementary Table 9, Supplementary Table 10, Supplementary Table 11, Supplementary Table 12, Supplementary Table 13, Supplementary Table 14]
